# Supplementary material for: Fhit Deficiency-Induced Global Genome Instability Promotes Mutation and Clonal Expansion
Source: PLoS One. 2013 Nov 14;8(11):e80730. doi: 10.1371/journal.pone.0080730 (PMC3828255; doi:10.1371/journal.pone.0080730)
Supplement: Table S2 — Detailed changes in expression of the Senescence Array genes in mouse kidney cells at early and late passages (related to Figure 6). Changes in gene expression between +/+ and -/- mouse kidney cells were determined via relative fold-changes in the mRNA levels assayed by RT-qPCR amplification. Fold-changes were calculated by comparing the 2-ΔCt values in +/+ mouse kidney mRNAs at P4 to +/+ and -/- mouse kidney mRNAs at P15. Fold-change values >1 indicate positive or up-regulation. Fold-change values <1 indicate negative or down-regulation. Fold-changes >2 are indicated in red; fold-change values <0.5 are indicated in blue. (XLSX) [file pone.0080730.s007.xlsx]

## Sheet: Fold change in MK cells
	mRNA Fold Change (comparing to MK+/+ at passage4)
	Position	Symbol	MK-/- at passage4	MK+/+ at passage15	MK-/- at passage15
	A01	Abl1	1.7411	0.9808	1.0353
	A02	Akt1	1.4142	0.8963	0.5625
	A03	Aldh1a3	0.8706	0.2076	0.1921
	A04	Atm	1.5157	0.0724	0.0504
	A05	Bmi1	2.1435	5.0002	4.9588
	A06	Calr	1.3195	1.4459	2.5491
	A07	Ccna2	1.6245	15.3695	36.5044
	A08	Ccnb1	3.249	3.896	5.1337
	A09	Ccnd1	1	1.2329	3.3173
	A10	Ccne1	2	1.9889	2.4967
	A11	Cd44	3.0314	0.1243	0.2432
	A12	Cdc25c	2.639	4.5065	6.105
	B01	Cdk2	1.6245	0.8839	1.257
	B02	Cdk4	1	1.387	1.7291
	B03	Cdk6	1.0718	9.461	12.4666
	B04	Cdkn1a	0.8706	0.1871	0.0096
	B05	Cdkn1b	1.2311	7.1701	5.1694
	B06	Cdkn1c	0.8123	0.0031	2.7132
	B07	Cdkn2a	0.933	0.1478	1
	B08	Cdkn2b	1.7411	0.522	2.0279
	B09	Cdkn2c	1.4142	4.7305	10.7034
	B10	Cdkn2d	0.8706	1.7925	1.8404
	B11	Chek1	0.933	4.1468	5.6569
	B12	Chek2	0.933	4.6978	6.5887
	C01	Cited2	0.933	1.1266	1.2834
	C02	Col1a1	0.7071	0.0012	0.0005
	C03	Col3a1	0.6598	0.0003	0.0005
	C04	Creg1	0.8123	0.3019	0.1406
	C05	E2f1	0.7579	0.9474	1.9862
	C06	E2f3	1.1487	0.477	0.4601
	C07	Egr1	2.1435	0.136	0.1387
	C08	Ets1	1.2311	1.3213	1.2311
	C09	Ets2	0.933	1.7556	2.4453
	C10	Fn1	1.2311	0.6607	0.134
	C11	Gadd45a	1.2311	0.2401	0.6071
	C12	Glb1	0.8706	0.6653	0.3711
	D01	Gsk3b	1.6245	2.6982	3.9449
	D02	Hras1	0.933	0.7032	0.722
	D03	Id1	1.6245	0.522	0.6373
	D04	Ifng	0.6598	0.819	1.1728
	D05	Igf1	1.2311	0.0982	0.2535
	D06	Igf1r	1.4142	1.1111	0.5035
	D07	Igfbp3	0.1015	0.0002	0.0003
	D08	Igfbp5	0.3789	0.0523	0.6736
	D09	Igfbp7	0.7579	0.9088	0.6071
	D10	Ing1	0.8123	1.7679	2.7321
	D11	Irf3	0.5743	410.717	362.039
	D12	Irf5	0.5743	1.1991	0.4506
	E01	Irf7	1.0718	1.948	2.114
	E02	Map2k1	1	0.2936	0.1817
	E03	Map2k3	0.933	0.0962	0.1216
	E04	Map2k6	0.8706	3.078	4.0558
	E05	Mapk14	1	0.819	0.6242
	E06	Mdm2	1.4142	0.177	0.1528
	E07	Morc3	1.4142	1.2941	2.5669
	E08	Myc	1	0.359	0.9931
	E09	Nbn	1.1487	1.3967	1.4743
	E10	Nfkb1	1	1.1583	3.4105
	E11	Nox4	0.5743	0.6338	0.031
	E12	Pcna	1.2311	0.4904	0.79
	F01	Pik3ca	1.3195	1.0439	1.9053
	F02	Plau	0.8706	0.1379	0.9526
	F03	Prkcd	0.8123	0.9474	1.2397
	F04	Pten	1.0718	1.3967	1.7901
	F05	Rb1	1.1487	0.4181	0.3487
	F06	Rbl1	0.8706	3.439	5.8159
	F07	Rbl2	1.7411	0.3258	0.507
	F08	Serpinb2	0.7071	0.006	0.0085
	F09	Serpine1	0.7579	0.4972	0.3635
	F10	Sirt1	1.3195	2.1023	2.7132
	F11	Sod1	1.7411	1.5605	5.3517
	F12	Sod2	1.2311	12.4839	20.393
	G01	Sparc	0.933	0.4152	0.8526
	G02	Tbx2	0.4665	0.037	0.1661
	G03	Tbx3	2.639	0.3326	0.4763
	G04	Terf2	1.2311	1.0658	1.4948
	G05	Tert	1	0.5042	4.5002
	G06	Tgfb1	1.0718	0.7911	0.6113
	G07	Tgfb1i1	1.0718	0.0005	0.083
	G08	Thbs1	0.933	0.0662	0.0754
	G09	Trp53	1.0718	0.4181	0.7022
	G10	Trp53bp1	1.5157	1.7679	2.9282
	G11	Twist1	1.6245	0.3983	0.005
	G12	Vim	1.5157	0.2164	0.3392
	H01	Actb	1	276.666	263.197
	H02	B2m	1.3195	1.539	0.8293
	H03	Gapdh	1.0718	0.171	0.1426
	H04	Gusb	0.8706	0.0367	0.0647
	H05	Hsp90ab1	0.8123	0.3742	0.4965
	H06	MGDC	0.6598	0.819	1.1728
	H07	RTC	0.3536	0.1144	0.1843
	H08	RTC	0.3789	0.1618	0.2483
	H09	RTC	0.2679	0.2574	0.4234
	H10	PPC	0.7071	0.4389	0.712
	H11	PPC	0.7071	0.3615	0.6113
	H12	PPC	0.6156	0.2683	0.4147
