# Supplementary material for: Fhit Deficiency-Induced Global Genome Instability Promotes Mutation and Clonal Expansion
Source: PLoS One. 2013 Nov 14;8(11):e80730. doi: 10.1371/journal.pone.0080730 (PMC3828255; doi:10.1371/journal.pone.0080730)
Supplement: Table S3 — Detailed changes in expression of the Senescence Array genes in MEF cultures at early and late passages (related to Figure 7). Changes in gene expression between +/+ and -/- MEF cultures were determined via relative fold-changes in the mRNAs detected by RT-qPCR assays. Fold-changes represent a comparison of the 2-ΔCt values for +/+ MEF mRNA levels at passage 3 with +/+ and -/- MEF mRNAs at passage 27. As in Table S2 above, fold-change values >1 indicate positive or up-regulation. Fold-change values <1 indicate negative or down-regulation. (XLSX) [file pone.0080730.s008.xlsx]

## Sheet: Fold change in MEF cells
			mRNA Fold Change (comparing to MEF +/+1 at passage3)
			passage 3		passage3			passage27			passage27
	Position	Symbol	MEF2+	MEF3+	MEF3-	MEF4-	MEF5-	MEF1+	MEF2+	MEF3+	MEF3-	MEF4-	MEF5-
	A01	Abl1	0.895	1.0718	1.1173	0.727	1.0425	0.507	0.7071	1.0718	1.0281	0.4175	0.7684
	A02	Akt1	2.7132	1.8661	0.9727	2.0562	0.7371	1.5369	1.0718	0.7579	2.9079	1.3566	0.7684
	A03	Aldh1a3	0.727	0.4665	0.3439	0.2952	0.2994	0.0209	0.1539	0.3078	0.0974	0.0227	0.0552
	A04	Atm	1.454	1.7411	0.79	1.1019	0.8467	1.5369	1.3195	2.4623	2.9079	0.8351	2.1735
	A05	Bmi1	1.7901	1.7411	1.0425	1.181	1.4743	1.8921	1.6245	2	3.8371	2.2038	6.1475
	A06	Calr	1.454	1.7411	1.0425	0.7792	0.7371	0.507	0.8123	0.3536	2.5315	0.8351	0.669
	A07	Ccna2	1.181	1.5157	1.6935	2.0562	1.815	2.4967	1.2311	1.3195	4.4076	2.5315	3.0738
	A08	Ccnb1	1.1019	1.4142	2.395	2.7132	2.395	1.7654	1.0718	1.5157	3.8371	2.362	3.0738
	A09	Ccnd1	2.0562	1.3195	2.2346	2.9079	1.1975	2.8679	4	1.2311	13.3614	3.1167	3.2944
	A10	Ccne1	1.2658	2.1435	0.8467	0.9593	0.6417	1.434	1.1487	1.4142	3.1167	0.8351	0.8827
	A11	Cd44	0.551	0.5359	1.3755	1.6702	1.815	0.1267	0.1649	0.6156	0.9593	0.4175	0.473
	A12	Cdc25c	1.2658	1.7411	1.6935	2.0562	1.9453	1.7654	1.5157	3.0314	2.9079	2.0562	3.2944
	B01	Cdk2	0.7792	1.0718	1.5801	1.454	1.6935	1.5369	1.1487	2	2.2038	2.5315	3.5308
	B02	Cdk4	1.181	0.8706	0.5987	0.7792	0.395	1.3379	1.7411	0.7071	1.7901	1.181	0.5824
	B03	Cdk6	2.0562	1.1487	0.9075	1.2658	0.5987	0.7684	0.7579	1.1487	1.454	0.5905	0.6242
	B04	Cdkn1a	2.2038	1.8661	0.9075	1.3566	0.9075	0.7684	0.5359	0.5359	0.7792	0.5905	0.3121
	B05	Cdkn1b	1.3566	1.3195	1.1173	1.181	1.1975	1.5369	1.3195	1.7411	1.9185	1.3566	2.4967
	B06	Cdkn1c	0.895	0.7579	0.7371	0.3635	0.6417	0.0023	0.0034	0.0221	0.0738	0.0344	0.2912
	B07	Cdkn2a	2.5315	1.5157	1.1975	1.2658	0.9075	0.5434	1.1487	0.4353	3.3404	0.6329	3.5308
	B08	Cdkn2b	1.5583	1.0718	1.2834	1.2658	1.5801	0.3121	0.25	0.134	0.727	0.5905	1.3379
	B09	Cdkn2c	1.181	1.3195	0.8467	0.6783	0.7371	2.4967	1.6245	1.7411	3.1167	2.5315	2.3295
	B10	Cdkn2d	1.0281	1.3195	0.6417	0.5905	0.3209	2.8679	1.5157	0.7071	1.7901	1.5583	0.717
	B11	Chek1	0.6783	0.933	0.9075	1.0281	0.7371	2.0279	1.6245	2.2974	2.7132	1.3566	2.0279
	B12	Chek2	1.0281	0.7071	0.6417	0.6329	0.5212	1.014	1.4142	1.4142	3.1167	1.7901	1.3379
	C01	Cited2	0.7792	0.7579	1.2834	1.5583	1.1975	0.8236	0.6156	0.4665	1.5583	1.0281	0.717
	C02	Col1a1	2.9079	2	0.4863	0.9593	0.3209	2.6759	1.6245	0.6598	2.2038	1.2658	0.2912
	C03	Col3a1	1.5583	1.5157	0.8467	0.895	0.9075	1.7654	1.6245	2.4623	0.9593	0.6329	3.0738
	C04	Creg1	1.3566	1.3195	1.0425	1.0281	1.1173	1.8921	1	1	1.0281	1.0281	1.5369
	C05	E2f1	1.1019	1	1.1975	0.7792	0.79	1.434	0.933	0.5359	2.5315	2.7132	1.5369
	C06	E2f3	1.0281	1	1.2834	1.1019	1.1173	0.9461	0.7579	0.5359	1.454	0.727	1.8921
	C07	Egr1	1.0281	1	1.6935	1.454	1.9453	1.2483	3.7321	0.8706	3.3404	1.6702	4.9933
	C08	Ets1	0.9593	1.1487	1.2834	1.2658	1.815	1.0867	0.8706	0.3789	1.7901	0.8351	2.0279
	C09	Ets2	1.1019	1.2311	0.6417	1.1019	0.4538	1.6472	1.1487	0.5743	2.0562	0.7792	0.473
	C10	Fn1	2.0562	1.4142	0.5586	0.8351	0.3439	1.434	1.7411	0.7071	2.0562	0.6783	0.4414
	C11	Gadd45a	1.454	1.1487	0.9727	0.895	1.0425	2.0279	1.7411	0.933	1.1019	1.181	5.7358
	C12	Glb1	2.362	1.5157	1.2834	1.2658	0.9727	1.2483	1.1487	1.1487	1.6702	1.1019	1.7654
	D01	Gsk3b	1.181	1	0.9727	1.1019	1.1173	1.1647	0.8706	1.0718	1.6702	1.2658	2.0279
	D02	Hras1	1.2658	0.933	0.9075	0.727	0.4234	0.8236	0.6156	0.3536	0.9593	0.6329	0.2912
	D03	Id1	0.551	0.7579	0.9075	0.5905	0.8467	0.717	0.3536	0.3078	0.9593	1.2658	0.717
	D04	Ifng	3.3404	2.639	3.8906	4.724	3.6301	0.8236	0.7071	1	1.6702	2.7132	34.7755
	D05	Igf1	1.6702	3.4822	0.79	0.9593	1.4743	4.9933	0.8123	0.1436	0.6783	0.1377	4.9933
	D06	Igf1r	0.9593	1	1.1173	0.895	0.9727	0.5434	0.5359	0.2176	1.454	1.0281	1.3379
	D07	Igfbp3	1.7901	2.2974	1.1975	0.8351	1.5801	0.717	0.3299	0.0073	0.727	0.6783	13.1775
	D08	Igfbp5	1.7901	0.4353	1.5801	3.3404	0.6417	0.0098	0.0508	0.0192	0.8351	0.0487	0.0364
	D09	Igfbp7	1.5583	1.3195	0.9727	0.895	0.79	1.8921	1.2311	0.6598	2.0562	1.2658	1.7654
	D10	Ing1	1.454	1.5157	1.4743	2.0562	2.2346	1.2483	1.1487	1.7411	2.362	1.9185	2.6759
	D11	Irf3	1.0281	0.933	0.3209	0.4796	0.1975	0.9461	1.4142	0.933	0.9593	0.551	0.1672
	D12	Irf5	1.454	1.5157	0.3686	0.551	0.3439	22.9433	5.278	0.5359	0.9593	1.181	0.2912
	E01	Irf7	2.5315	1.2311	0.6878	0.3635	0.395	0.8827	0.6156	0.1895	0.6783	0.3392	0.507
	E02	Map2k1	1.1019	1.0718	1.1975	1.2658	1.4743	0.9461	0.5743	0.5359	0.9593	0.7792	1.1647
	E03	Map2k3	0.7792	0.8123	1.3755	0.9593	1.1173	1.014	0.6156	0.8123	1.181	0.727	1.014
	E04	Map2k6	0.6783	0.7071	0.9075	0.9593	1.3755	0.3585	1	0.8123	1.2658	0.4175	2.3295
	E05	Mapk14	1.6702	1.4142	0.9075	1.3566	0.79	1.5369	1	0.7071	1.454	0.6783	0.8827
	E06	Mdm2	0.895	1	1.1975	0.895	1.1975	1.014	0.933	0.6156	2.9079	1.3566	12.295
	E07	Morc3	1.0281	1	1.2834	1.3566	1.0425	1.014	0.7071	0.7071	1.9185	1.0281	1.5369
	E08	Myc	0.6783	0.8123	1.5801	1.181	1.3755	0.7684	0.933	0.8123	1.3566	0.895	2.0279
	E09	Nbn	0.9593	1.0718	1.2834	1.3566	1.2834	1.1647	1	1.1487	1.6702	1.181	1.5369
	E10	Nfkb1	0.9593	1.1487	1.1975	1.181	1.3755	1.434	1.2311	1.1487	2.2038	1.1019	2.1735
	E11	Nox4	1.1019	1.0718	0.5586	0.8351	0.79	0.8236	0.933	0.5359	0.9593	0.6329	0.6242
	E12	Pcna	0.6783	0.933	1.4743	1.454	2.2346	1.6472	1.0718	2.1435	2.2038	2.9079	4.3469
	F01	Pik3ca	1.181	1.1487	1.1173	1.0281	0.79	1.1647	0.933	0.7071	1.181	0.727	1.0867
	F02	Plau	0.895	1.0718	1.4743	1.454	1.815	1.014	0.5743	1	1.181	0.6329	0.5434
	F03	Prkcd	1.1019	1	1.1173	0.8351	0.6878	2.6759	1.4142	0.8123	1.3566	1.2658	1.1647
	F04	Pten	0.8351	1	1.1173	1.1019	1.1173	0.9461	1	0.933	1.181	0.7792	1.014
	F05	Rb1	0.9593	0.8706	0.5987	0.895	1.0425	0.9461	0.8706	0.7579	0.8351	1.181	1.1647
	F06	Rbl1	0.8351	1.2311	1.1975	1.454	0.9727	2.0279	1.8661	1.5157	2.7132	2.7132	2.4967
	F07	Rbl2	1.181	1.2311	1.2834	1.3566	1.3755	1.3379	1.7411	1.2311	1.6702	2.0562	3.2944
	F08	Serpinb2	0.5905	1.1487	3.8906	1.0281	2.7511	0.8827	0.5	1.8661	0.6783	0.0106	0.6242
	F09	Serpine1	1.2658	1.1487	1.1975	1.181	0.8467	0.4414	0.1649	0.1015	1.1019	0.4796	0.1672
	F10	Sirt1	0.9593	1.1487	1.1975	1.7901	1.1173	1.434	1.4142	1.4142	2.0562	1.7901	1.434
	F11	Sod1	1.0281	1	0.9075	0.8351	1.1173	1.3379	1.2311	1.0718	1.6702	1.0281	1.8921
	F12	Sod2	0.5141	0.6598	0.9727	0.9593	1.1173	0.669	0.6156	1	1.9185	1.2658	2.1735
	G01	Sparc	1.2658	1.0718	1.0425	0.8351	0.7371	0.9461	0.8123	0.5743	1.2658	0.7792	0.9461
	G02	Tbx2	1.2658	2	0.79	0.5905	1.2834	5.7358	0.7579	0.0359	0.257	0.0185	0.5824
	G03	Tbx3	1.5583	1.0718	0.5987	0.7792	0.2994	1.6472	1.7411	0.1436	1.9185	0.5905	0.2365
	G04	Terf2	0.895	1.0718	0.7371	0.895	0.5586	1.1647	1.0718	0.8123	1.454	0.6783	0.8236
	G05	Tert	1.6702	1.3195	0.9727	0.727	0.79	0.7684	2	0.6598	0.9593	0.2952	0.8827
	G06	Tgfb1	1.2658	1.2311	1.1173	1.5583	1.0425	0.4414	0.3789	0.4353	1.454	0.551	0.5824
	G07	Tgfb1i1	1.3566	1.2311	0.9727	1.2658	0.9727	0.717	0.6156	0.5	1.181	0.5905	0.4118
	G08	Thbs1	1.3566	1.0718	1.4743	1.6702	1.9453	0.5434	0.5	0.2679	1.454	1.7901	1.1647
	G09	Trp53	0.895	0.933	1.1173	0.9593	1.0425	0.8827	0.7071	0.933	1.3566	0.7792	1.7654
	G10	Trp53bp1	0.9593	0.8706	0.8467	0.727	0.9075	1.0867	1.2311	1.1487	1.2658	1.0281	1.6472
	G11	Twist1	1.2658	1.2311	1.1173	1.181	1.2834	1.1647	0.6598	1	1.3566	1.3566	1.5369
	G12	Vim	0.727	0.7579	1.2834	1.181	1.4743	0.5824	0.6156	0.7071	0.895	1.0281	1.2483
	H01	Actb	0.727	0.5743	0.79	0.4175	0.6878	0.717	1	1.4142	0.5905	0.895	1.6472
	H02	B2m	1.1019	1.0718	1.3755	1.454	1.6935	1.1647	1.1487	1	0.9593	1.9185	1.6472
	H03	Gapdh	0.895	0.933	1.4743	1.454	1.5801	0.669	0.8123	1.1487	1.1019	0.8351	1.434
	H04	Gusb	1.1019	1.1487	0.6878	0.895	0.6878	1.2483	1	0.7579	1.0281	0.5905	0.4414
	H05	Hsp90ab1	1.2658	1.5157	0.9075	1.2658	0.79	1.434	1.0718	0.8123	1.5583	1.181	0.5824
	H06	MGDC	3.3404	2.639	2.2346	4.724	3.6301	0.8236	0.7071	1	1.6702	2.7132	2.3295
	H07	RTC	1.6702	2.1435	1.9453	5.063	4.1699	0.2365	0.3789	1.1487	1.454	2.9079	2.3295
	H08	RTC	1.5583	2.1435	2.0849	4.4076	4.4691	0.1921	0.3299	1.0718	1.454	3.3404	2.1735
	H09	RTC	1.5583	2	1.9453	5.4264	4.1699	0.2365	0.3299	1.0718	1.5583	2.5315	2.0279
	H10	PPC	2.7132	2.2974	1.4743	2.7132	3.1602	0.669	0.5743	0.933	1.5583	2.7132	2.1735
	H11	PPC	2.362	2	1.2834	3.1167	3.387	0.5434	0.5359	0.8706	1.5583	2.5315	1.8921
	H12	PPC	2.2038	2	1.1975	3.1167	2.5669	0.5434	0.6598	0.8706	1.5583	2.2038	1.8921
