# Supplementary material for: Fhit Deficiency-Induced Global Genome Instability Promotes Mutation and Clonal Expansion
Source: PLoS One. 2013 Nov 14;8(11):e80730. doi: 10.1371/journal.pone.0080730 (PMC3828255; doi:10.1371/journal.pone.0080730)
Supplement: Table S4 — Insertions and deletions in the +/+ and -/- mouse liver DNA, with and without DMBA treatment, related to Figure 8. (XLS) [file pone.0080730.s009.xls]

## Sheet: Fhit++ untreated
Chrom	INDEL Location	REF Allele	ALT Allele	QUAL Score	Reading Depth	INDEL Frequency	Overlapping Gene	Overlapping Gene Orientation
chr10	14242866	AGA	A,AA	63.5	59	0.254237	Gpr126	-
chr10	53350168	t	tT	79.5	67	0.119403	Mcm9	-
chr10	56109277	TG	TTG	16.6	64	0.09375	Gja1	+
chr10	60638059	tGG	t	97.5	53	0.207547	Tbata	+
chr10	60638059	tGG	t	97.5	53	0.207547	Tbata	+
chr10	60638059	tGG	t	97.5	53	0.207547	Tbata	+
chr10	60638059	tGG	t	97.5	53	0.207547	Tbata	+
chr10	60638059	tGG	t	97.5	53	0.207547	Tbata	+
chr10	60638059	tGG	t	97.5	53	0.207547	Tbata	+
chr10	61356832	A	AA	13.7	36	0.111111	Col13a1	-
chr10	70810656	GCCCC	GCCC	94.5	12	1	Ipmk	+
chr10	79820841	Gacacacacacacacacacacacacacacacacacacacac	Gacacacacacacacacacacacacacacacacacacac	21.5	48	0.104167	Plk5	+
chr10	80641512	GCCC	GCCCC	217	187	0.68984	Eef2	+
chr11	3036034	A	AGAT	214	473	0.849894	Sfi1	-
chr11	3037140	T	TACAGGATTTTCATTCATAAGT	217	238	0.117647	Sfi1	-
chr11	3057826	GGAGCCCTGAGCGCGCG	GG	214	535	0.884112	Sfi1	-
chr11	3087444	GAAAAAAAAAA	GAAAAAAAAA	123	428	0.740654	Sfi1	-
chr11	5864524	cctctctctctctctctctctctctctctctct	cctctctctctctctctctctctctctct	195	102	0.137255	Ykt6	+
chr11	33545464	Ggtgtgtgtgtgtgtgtgtgtgt	Ggtgtgtgtgtgtgtgtgtgt	26.5	44	0.136364	Kcnip1	-
chr11	33545464	Ggtgtgtgtgtgtgtgtgtgtgt	Ggtgtgtgtgtgtgtgtgtgt	26.5	44	0.136364	Kcnip1	-
chr11	33545464	Ggtgtgtgtgtgtgtgtgtgtgt	Ggtgtgtgtgtgtgtgtgtgt	26.5	44	0.136364	Kcnip1	-
chr11	40565583	TG	TTG	56.5	45	0.266667	Ccng1	-
chr11	51464620	CGGG	CGGGG	214	100	0.94	D930048N14Rik	+
chr11	53431612	gtg	g	66.5	61	0.131148	Il4	-
chr11	69144332	Gtctctctctctctctctctctctctctctc	Gtctctctctctctctctctctctctctc	192	87	0.16092	Kcnab3	+
chr11	75153303	A	AA,AAA	18.6	26	0.153846	Rpa1	-
chr11	75153303	A	AA,AAA	18.6	26	0.153846	Rpa1	-
chr11	82621062	A	AA	61.5	36	0.166667	Rffl	-
chr11	82621062	A	AA	61.5	36	0.166667	Rffl	-
chr11	82621062	A	AA	61.5	36	0.166667	Rffl	-
chr11	82621062	A	AA	61.5	36	0.166667	Rffl	-
chr11	82621062	A	AA	61.5	36	0.166667	Rffl	-
chr11	83331908	ACCCCCCCCCC	ACCCCCCCCCCC	21.5	75	0.573333	Gm11435	-
chr11	98216626	CGT	C,CCCCCCCCCCCCCCGT	110	16	0.4375	Ppp1r1b	+
chr11	98216626	CGT	C,CCCCCCCCCCCCCCGT	110	16	0.4375	1700003D09Rik	-
chr11	101181867	T	TT	35.5	32	0.15625	Psme3	+
chr11	102636937	Cctctctctctctctctctctctc	Cctctctctctctctctctctc	106	70	0.157143	Adam11	+
chr11	102636937	Cctctctctctctctctctctctc	Cctctctctctctctctctctc	106	70	0.157143	Adam11	+
chr11	106542461	Ctgtgtgtgtgtgtgtgtgtgtgtgtgtgtgtgtgtgtgtgtgtgtgt	Ctgtgtgtgtgtgtgtgtgtgtgtgtgtgtgtgtgtgtgtgtgtgt	53.5	18	0.166667	Pecam1	-
chr11	106542461	Ctgtgtgtgtgtgtgtgtgtgtgtgtgtgtgtgtgtgtgtgtgtgtgt	Ctgtgtgtgtgtgtgtgtgtgtgtgtgtgtgtgtgtgtgtgtgtgt	53.5	18	0.166667	Pecam1	-
chr11	121287927	T	TT	12.7	32	0.125	Fn3krp	+
chr12	4874309	Tacacacacacacacacacacacacacacacacacacacacacacac	Tacacacacacacacacacacacacacacacacacacacacacac	36.5	54	0.0925926	Mfsd2b	-
chr12	26998880	ctc	c	42.5	129	0.0697674	Rnf144a	-
chr12	26998880	ctc	c	42.5	129	0.0697674	Rnf144a	-
chr12	77094988	C	CCCC	30.4	12	0.25	Syne2	+
chr12	86816164	GCT	G	77.5	15	0.266667	Fos	+
chr12	111908896	ccacacacacacacacacacac	ccacacacacacacacacac	34.5	20	0.15	1700001K19Rik	-
chr13	9613575	TCC	TTCC	30.5	29	0.172414	Dip2c	+
chr13	24785943	A	AA	17.5	118	0.0847458	Fam65b	+
chr13	24785943	A	AA	17.5	118	0.0847458	Fam65b	+
chr13	24785943	A	AA	17.5	118	0.0847458	Fam65b	+
chr13	46741880	ATTTTTT	ATTTTTTT	121	59	0.949153	Cap2	+
chr13	55551821	C	CCCCCCCCCCCCC	33.5	36	0.111111	Grk6	+
chr13	55551821	C	CCCCCCCCCCCCC	33.5	36	0.111111	Grk6	+
chr13	55551821	C	CCCCCCCCCCCCC	33.5	36	0.111111	Grk6	+
chr13	66534353	ccttgtatgtctt	cctt	197	21	0.571429	2410141K09Rik	-
chr14	21083349	AGGGGGGGGGGGGG	AGGGGGGGGGGGG	23.5	44	0.318182	Kcnk16	-
chr14	22188289	T	TT	51.5	48	0.104167	Adk	+
chr14	22188289	T	TT	51.5	48	0.104167	Adk	+
chr14	29911057	AGT	A	63.5	26	0.230769	Cacna2d3	-
chr14	31415604	Cagagagagagagagagagagagagagagagagagaga	Cagagagagagagagagagagagagagagagagaga	117	54	0.12963	Prkcd	-
chr14	32247338	Aagagagagagagagagagagagagagaga	Aagagagagagagagagagagagagaga	153	109	0.12844	Sh3bp5	-
chr14	60392606	cagagagagagagagagagagagagagag	cagagagagagagagagagagagagag	121	56	0.142857	Atp8a2	-
chr14	68388243	cacac	c	65.5	53	0.0754717	Dock5	-
chr14	69224675	A	AA	28.5	44	0.113636	Adam28	-
chr14	80019501	tGCTGT	tTTTTTTTTTTGCTGT,tTTTTTTTTGCTGT,t	77.5	121	0.157025	Sugt1	+
chr15	4003869	GAAAA	GAAA	82.6	6	1	Oxct1	+
chr15	8067436	T	TT	37.5	62	0.129032	Nup155	+
chr15	9459500	Tgagagagagagagagagagagagagagagagagagagagagaga	Tgagagagagagagagagagagagagagagagagagagagaga	33.5	26	0.115385	Il7r	-
chr15	48371747	T	TT	72.5	40	0.225	Csmd3	-
chr15	65829233	aca	a	68.5	78	0.0897436	Kcnq3	-
chr15	75840398	G	GCGGGGGGGGGGGG,GCGGGGGGGGGGGGG,GTGGGGGGGGGGGGGGGGGGGG	13.9	20	0.15	Fam83h	-
chr15	76135016	GTGG	GGG,GG,GGGGGGGGGGGTGG	59.9	93	0.204301	Oplah	-
chr15	76285059	GA	G	214	87	1	Bop1	-
chr15	76286055	TGGGGGGGG	TGGGGGGG	81.5	57	0.929825	Bop1	-
chr15	78969612	AGTA	AAGTA,AAAGTA,A	85.5	53	0.169811	1700088E04Rik	-
chr15	79260459	c	cCCCCCCCCCCCCCCCCC	89.4	15	0.2	Csnk1e	-
chr15	89016393	CA	C	77.5	101	0.0693069	Dennd6b	-
chr15	89017849	AGGGG	AGGG	214	28	0.964286	Dennd6b	-
chr15	99452626	cac	c	35.5	38	0.105263	Racgap1	-
chr15	99452626	cac	c	35.5	38	0.105263	Racgap1	-
chr15	99452626	cac	c	35.5	38	0.105263	Racgap1	-
chr15	102008243	AGCAGCCGGCCCAGCTCCCTGC	AGC	99.5	5	0.6	Csad	-
chr16	4940474	GAATTCAATTC	GAATTC	214	92	0.956522	Nudt16l1	+
chr16	18624363	gagag	g	74.5	80	0.0375	2013-09-05	-
chr16	32755791	G	GGACCAAGTACAACAAATATGTTAACCAGAA,GAA,GAACCAGAA	184	279	0.107527	Muc4	+
chr16	48480092	ATTTTTTTTTT	ATTTTTTTTT	66.5	59	0.813559	Morc1	+
chr16	55819088	AT	AAT	11.8	99	0.111111	Nfkbiz	-
chr16	55819088	AT	AAT	11.8	99	0.111111	Nfkbiz	-
chr16	55819088	AT	AAT	11.8	99	0.111111	Nfkbiz	-
chr16	93685276	tG	t,tTTTG	57.6	47	0.170213	Cbr3	+
chr17	3079124	ATTT	AT	176	115	0.678261	Pisd-ps2	-
chr17	23427900	ATTT	ATT	173	287	0.449477	Vmn2r114	-
chr17	23496958	TTCT	T	217	456	0.421053	Vmn2r115	+
chr17	23608324	A	ACATTATATTAGCGTGTGG	97.5	186	0.333333	Vmn2r117	-
chr17	24578792	GT	G	31.5	68	0.132353	Dnase1l2	-
chr17	31983350	G	GGG	82.5	41	0.097561	Sik1	-
chr17	34766675	TAT	T	28.5	22	0.136364	Prrt1	+
chr17	45698940	ctctc	c	65.5	113	0.0530973	Nfkbie	+
chr17	46158115	CAGAGAGAGAGAGAGAG	CAGAGAGAGAGAGAG	20.5	58	0.0862069	Vegfa	-
chr17	46158115	CAGAGAGAGAGAGAGAG	CAGAGAGAGAGAGAG	20.5	58	0.0862069	Vegfa	-
chr17	46158115	CAGAGAGAGAGAGAGAG	CAGAGAGAGAGAGAG	20.5	58	0.0862069	Vegfa	-
chr17	46158115	CAGAGAGAGAGAGAGAG	CAGAGAGAGAGAGAG	20.5	58	0.0862069	Vegfa	-
chr17	46158115	CAGAGAGAGAGAGAGAG	CAGAGAGAGAGAGAG	20.5	58	0.0862069	Vegfa	-
chr17	46158115	CAGAGAGAGAGAGAGAG	CAGAGAGAGAGAGAG	20.5	58	0.0862069	Vegfa	-
chr17	47490865	ACCC	ACC	214	110	0.963636	Trerf1	+
chr17	47490865	ACCC	ACC	214	110	0.963636	Trerf1	+
chr17	51924821	ctttttttttttttttttttttttttt	cTTTTTTTTTTTTTTTTTTTTTtttttttttttttttttttttttttt	214	92	0.206522	Satb1	-
chr17	51924821	ctttttttttttttttttttttttttt	cTTTTTTTTTTTTTTTTTTTTTtttttttttttttttttttttttttt	214	92	0.206522	Satb1	-
chr17	51924821	ctttttttttttttttttttttttttt	cTTTTTTTTTTTTTTTTTTTTTtttttttttttttttttttttttttt	214	92	0.206522	Satb1	-
chr17	51924821	ctttttttttttttttttttttttttt	cTTTTTTTTTTTTTTTTTTTTTtttttttttttttttttttttttttt	214	92	0.206522	Satb1	-
chr17	64632918	CCAGTCAGTCAG	CCAGTCAGTCAGTCAG	214	37	0.864865	Pja2	-
chr17	64632918	CCAGTCAGTCAG	CCAGTCAGTCAGTCAG	214	37	0.864865	Pja2	-
chr17	68834038	t	tGT	41.5	127	0.0393701	L3mbtl4	+
chr17	74601707	TAAAAAAAAAAA	TAAAAAAAAAA	46.5	43	0.813953	Memo1	-
chr17	95219640	tag	tAGag	217	113	0.380531	Gm1976	-
chr17	95219640	tag	tAGag	217	113	0.380531	Gm1976	-
chr17	95219640	tag	tAGag	217	113	0.380531	2610044O15Rik8	-
chr18	12334708	Cgtgtgtgtgtgtgtgtgtgtgtgtgtgtgtgt	Cgtgtgtgtgtgtgtgtgtgtgtgtgtgtgt	86.5	66	0.106061	3110002H16Rik	+
chr18	46413785	aagagagagagagagagagagagagagagagaga	aagagagagagagagagagagagagagagaga	26.5	39	0.102564	Pggt1b	-
chr18	47049028	T	TT	10.8	24	0.125	4833403I15Rik	+
chr18	60971454	AGTGTGTGTGTGTGTGTGT	AGTGTGTGTGTGTGTGT	46.5	43	0.139535	Cd74	+
chr18	60971454	AGTGTGTGTGTGTGTGTGT	AGTGTGTGTGTGTGTGT	46.5	43	0.139535	Cd74	+
chr18	61398164	A	AT	214	20	0.95	Pde6a	+
chr18	64063681	T	TT	51.5	54	0.12963	Wdr7	+
chr18	65358260	GTT	GTTT	214	48	1	Nedd4l	+
chr18	65358260	GTT	GTTT	214	48	1	Nedd4l	+
chr19	4126040	GCCCCC	GCCCC	123	20	1	Tmem134	+
chr19	4126040	GCCCCC	GCCCC	123	20	1	Tmem134	+
chr19	4365712	agaa	a,aa,aAgaa	31.9	174	0.091954	Kdm2a	-
chr19	4905936	Tcacacacacacacacacacacacac	Tcacacacacacacacacacacac	39.5	42	0.119048	Bbs1	-
chr19	6106294	GTG	G,GGGTG,GGGGTG	35.5	76	0.0657895	Naaladl1	+
chr19	9015608	T	TT	46.5	68	0.117647	Eml3	+
chr19	21500122	ACa	Aa	20.5	30	0.2	Gda	-
chr19	24453611	A	AA	10.8	16	0.1875	Pip5k1b	-
chr19	37644854	GTTTTT	GTTTT	66.5	18	1	Exoc6	+
chr19	37646145	g	gG,gGTGGA,gGTGGATGGATGGG	66.9	15	0.466667	Exoc6	+
chr19	38044464	Aacacacacacacacacacacacacacacacacacaca	Aacacacacacacacacacacacacacacacacaca	70.5	29	0.172414	Myof	-
chr19	45868235	Cagagagagagagagagaga	Cagagagagagagagaga	44.5	71	0.084507	Kcnip2	-
chr19	45868235	Cagagagagagagagagaga	Cagagagagagagagaga	44.5	71	0.084507	Kcnip2	-
chr19	45868235	Cagagagagagagagagaga	Cagagagagagagagaga	44.5	71	0.084507	Kcnip2	-
chr19	46155842	Ccagcagcagcagcagcagcagcagc	Ccagcagcagcagcagcagcagc	65.5	29	0.103448	Nolc1	+
chr19	46155842	Ccagcagcagcagcagcagcagcagc	Ccagcagcagcagcagcagcagc	65.5	29	0.103448	Nolc1	+
chr19	46155842	Ccagcagcagcagcagcagcagcagc	Ccagcagcagcagcagcagcagc	65.5	29	0.103448	Nolc1	+
chr19	46155842	Ccagcagcagcagcagcagcagcagc	Ccagcagcagcagcagcagcagc	65.5	29	0.103448	Nolc1	+
chr19	46774129	Ggtgtgtgtgtgtgtgtgtgtgtgtgtgtgtgtgtgtgtgtgtg	Ggtgtgtgtgtgtgtgtgtgtgtgtgtgtgtgtgtgtgtgtg	17.5	35	0.0857143	2010012O05Rik	+
chr19	55150729	aTG	aAAAAAAAAAAAAAAAAAAAAAAAAAAAAAAAATG,a,aAAGAAAAAAAAAAAAAAAAAAAAAAAAAATG	173	59	0.220339	Gpam	-
chr19	56976689	Ggtgtgtgtgtgtgtgtgtgtgtgt	Ggtgtgtgtgtgtgtgtgtgtgt	35.5	12	0.25	Vwa2	+
chr19	61300950	GT	GGGGGGGGT,GGGGGGGGGGT,G	52.5	33	0.242424	Csf2ra	-
chr1	8672439	gcacacacacacacacacaca	gcacacacacacacacaca	87.5	41	0.146341	Sntg1	-
chr1	9536184	GCTC	GC	119	21	0.380952	Rrs1	+
chr1	21281336	tct	t	18.5	61	0.0655738	Gm4956	-
chr1	37431110	T	TT	69.5	78	0.0897436	Inpp4a	+
chr1	37431110	T	TT	69.5	78	0.0897436	Inpp4a	+
chr1	40045843	CGAGGAGGAGGAGGAGGA	CGAGGAGGAGGAGGA	58.5	46	0.0869565	Map4k4	+
chr1	40045843	CGAGGAGGAGGAGGAGGA	CGAGGAGGAGGAGGA	58.5	46	0.0869565	Map4k4	+
chr1	40045843	CGAGGAGGAGGAGGAGGA	CGAGGAGGAGGAGGA	58.5	46	0.0869565	Map4k4	+
chr1	40045843	CGAGGAGGAGGAGGAGGA	CGAGGAGGAGGAGGA	58.5	46	0.0869565	Map4k4	+
chr1	46245564	Tacacacacacacacacacacacacacacacacacacac	Tacacacacacacacacacacacacacacacacacac	107	38	0.210526	Dnahc7b	+
chr1	53514436	aca	a	22.5	77	0.0649351	Dnahc7a	-
chr1	54338649	Gtctctctctctctctctctctctctctctctctctctctctctctctctc	GTCtctctctctctctctctctctctctctctctctctctctctctctctctc	157	54	0.12963	Ccdc150	+
chr1	75189163	CGGGGG	CGGGG	153	51	0.941176	Ankzf1	+
chr1	75189163	CGGGGG	CGGGG	153	51	0.941176	Ankzf1	+
chr1	75189163	CGGGGG	CGGGG	153	51	0.941176	Ankzf1	+
chr1	75189163	CGGGGG	CGGGG	153	51	0.941176	Ankzf1	+
chr1	80572530	Gacacacacacacacacacacacacacacacacacacacacacaca	Gacacacacacacacacacacacacacacacacacacacacaca	58.5	50	0.12	Dock10	-
chr1	87541142	T	TGTTT,TGTTTT	31.6	101	0.267327	Sp140	+
chr1	90108570	AGA	A	217	622	0.699357	Ugt1a5	+
chr1	90108570	AGA	A	217	622	0.699357	Ugt1a2	+
chr1	90108570	AGA	A	217	622	0.699357	Ugt1a1	+
chr1	90108570	AGA	A	217	622	0.699357	Ugt1a10	+
chr1	90108570	AGA	A	217	622	0.699357	Ugt1a9	+
chr1	90108570	AGA	A	217	622	0.699357	Ugt1a7c	+
chr1	90108570	AGA	A	217	622	0.699357	Ugt1a6b	+
chr1	90108570	AGA	A	217	622	0.699357	Ugt1a6a	+
chr1	90108946	AT	A	127	649	0.257319	Ugt1a5	+
chr1	90108946	AT	A	127	649	0.257319	Ugt1a2	+
chr1	90108946	AT	A	127	649	0.257319	Ugt1a1	+
chr1	90108946	AT	A	127	649	0.257319	Ugt1a10	+
chr1	90108946	AT	A	127	649	0.257319	Ugt1a9	+
chr1	90108946	AT	A	127	649	0.257319	Ugt1a7c	+
chr1	90108946	AT	A	127	649	0.257319	Ugt1a6b	+
chr1	90108946	AT	A	127	649	0.257319	Ugt1a6a	+
chr1	90112736	ATCA	A	131	79	0.240506	Ugt1a5	+
chr1	90112736	ATCA	A	131	79	0.240506	Ugt1a2	+
chr1	90112736	ATCA	A	131	79	0.240506	Ugt1a1	+
chr1	90112736	ATCA	A	131	79	0.240506	Ugt1a10	+
chr1	90112736	ATCA	A	131	79	0.240506	Ugt1a9	+
chr1	90112736	ATCA	A	131	79	0.240506	Ugt1a7c	+
chr1	90112736	ATCA	A	131	79	0.240506	Ugt1a6b	+
chr1	90112736	ATCA	A	131	79	0.240506	Ugt1a6a	+
chr1	90128833	CCC	C	217	312	0.195513	Heatr7b1	+
chr1	90134488	TACTGTAAAGAT	T	137	252	0.119048	Heatr7b1	+
chr1	90144315	cc	cTCTCTCTCc	212	157	0.286624	Heatr7b1	+
chr1	90147996	CTTGG	CTTGGATTGG	217	163	0.711656	Heatr7b1	+
chr1	90152742	T	TT	71.5	349	0.234957	Heatr7b1	+
chr1	90155311	G	GGGGG	180	395	0.346835	Heatr7b1	+
chr1	90155689	tG	tTG,tCCAACAGGAAGCCATAGAGAACAG,t	18.5	124	0.0403226	Heatr7b1	+
chr1	90155689	tG	tTG,tCCAACAGGAAGCCATAGAGAACAG,t	18.5	124	0.0403226	Hjurp	-
chr1	90163100	T	TT	217	420	0.288095	A730008H23Rik	-
chr1	90163100	T	TT	217	420	0.288095	Hjurp	-
chr1	90163100	T	TT	217	420	0.288095	6430706D22Rik	-
chr1	92672330	AC	A	156	25	0.64	Col6a3	-
chr1	92672330	AC	A	156	25	0.64	Col6a3	-
chr1	106881527	GCGGG	G	31.5	8	0.375	Cdh20	+
chr1	108635860	cac	c	50.5	22	0.181818	Kdsr	-
chr1	134998040	TCCCCCCCCC	TCCCCCCCC	84.5	104	0.894231	Pik3c2b	+
chr1	141133663	CG	C	214	52	1	Crb1	-
chr1	158232553	TCCC	TCC	214	84	0.97619	Tdrd5	-
chr1	167805601	tct	tTTTTTTTTTTTTTct	30.5	27	0.259259	Pou2f1	-
chr1	167805601	tct	tTTTTTTTTTTTTTct	30.5	27	0.259259	Pou2f1	-
chr1	167805601	tct	tTTTTTTTTTTTTTct	30.5	27	0.259259	Pou2f1	-
chr1	167805601	tct	tTTTTTTTTTTTTTct	30.5	27	0.259259	Pou2f1	-
chr1	169528831	gagag	g	166	57	0.0877193	Rxrg	+
chr1	173209242	AGG	AGGG	214	98	0.989796	Ppox	-
chr1	175279256	TGGGGG	TGGGG	124	33	0.939394	Cadm3	-
chr1	182041368	TTGTGTGTGTGTGTGTGTGT	TTGTGTGTGTGTGTGTGT	149	44	0.204545	Cdc42bpa	+
chr1	183836460	c	cCC,cCCCCCCCCCCCCCCCCCCCCC	50.7	60	0.1	Enah	-
chr1	183836460	c	cCC,cCCCCCCCCCCCCCCCCCCCCC	50.7	60	0.1	Enah	-
chr1	183836460	c	cCC,cCCCCCCCCCCCCCCCCCCCCC	50.7	60	0.1	Enah	-
chr1	183836460	c	cCC,cCCCCCCCCCCCCCCCCCCCCC	50.7	60	0.1	Enah	-
chr1	187278900	ACCCCCCCC	ACCCCCCC	15.6	9	1	Gm2061	-
chr1	187278900	ACCCCCCCC	ACCCCCCC	15.6	9	1	Slc30a10	+
chr2	12999236	Tagagagagagagagagagagagagagagagagaga	Tagagagagagagagagagagagagagagagaga	66.5	105	0.0857143	Rsu1	-
chr2	53062119	Ggtgtgtgtgtgtgtgtgtgtgtgtgtgtgtgtgtgtgt	Ggtgtgtgtgtgtgtgtgtgtgtgtgtgtgtgtgtgt	92.5	53	0.132075	Arl6ip6	+
chr2	66326018	gtg	g	134	144	0.125	Gm13629	+
chr2	66326018	gtg	g	134	144	0.125	Scn9a	-
chr2	69587415	A	AAAAAGATGATA	14.6	6	0.333333	Ppig	+
chr2	70405215	GTCTCTCTCTCTCTCTCTCT	GTCTCTCTCTCTCTCTCT	215	122	0.196721	Gad1	+
chr2	84690080	TCAT	TAGCAT	50.5	200	0.055	Slc43a1	+
chr2	84690080	TCAT	TAGCAT	50.5	200	0.055	Slc43a1	+
chr2	84690080	TCAT	TAGCAT	50.5	200	0.055	Slc43a1	+
chr2	90757866	GA	GAA	152	6	1	Ptpmt1	-
chr2	112473298	A	AA	20.5	58	0.0862069	Ryr3	-
chr2	118267835	Agtgtgtgtgtgtgtgtgtgtgtgtgtgtgtgtgtgtgtgtgtg	Agtgtgtgtgtgtgtgtgtgtgtgtgtgtgtgtgtgtgtgtg	93.5	66	0.106061	Eif2ak4	+
chr2	118267835	Agtgtgtgtgtgtgtgtgtgtgtgtgtgtgtgtgtgtgtgtgtg	Agtgtgtgtgtgtgtgtgtgtgtgtgtgtgtgtgtgtgtgtg	93.5	66	0.106061	Eif2ak4	+
chr2	150730299	GC	GCC	135	6	1	Abhd12	-
chr2	157148910	ctctc	c	165	46	0.130435	Rpn2	+
chr2	160867217	Ggtgtgtgtgtgtgtgtgtgtgtgtgtgtgtgtgtgtgtgtgtgtgtgtg	GGTGTgtgtgtgtgtgtgtgtgtgtgtgtgtgtgtgtgtgtgtgtgtgtgtgtg	214	41	0.195122	Chd6	-
chr2	164236469	Tcacacacacacacacacacacacac	Tcacacacacacacacacacacac	105	60	0.15	Rbpjl	+
chr2	178124134	CAAAAAAAAAAA	CAAAAAAAAAAAA	19.5	37	0.810811	Sycp2	-
chr3	15731755	gtg	g	39.5	41	0.146341	LOC100038947	-
chr3	20054937	CGGTCAGCAGGGAGGGCCAGCAGGGAGGG	CGGCCAGCAGGGAGGG	215	6	1	Gyg	-
chr3	40708918	Agtgtgtgtgtgtgtgtgtgtgtgtgtgtgtgtg	Agtgtgtgtgtgtgtgtgtgtgtgtgtgtgtg	29.5	34	0.0882353	3110057O12Rik	+
chr3	40766156	TG	T	16.6	25	0.16	Larp1b	+
chr3	67844654	Ggtgtgtgtgtgtgtgtgtgtgtgtgtgtgtgtgtgtg	Ggtgtgtgtgtgtgtgtgtgtgtgtgtgtgtgtgtg	79.5	61	0.131148	Iqcj	+
chr3	67844654	Ggtgtgtgtgtgtgtgtgtgtgtgtgtgtgtgtgtgtg	Ggtgtgtgtgtgtgtgtgtgtgtgtgtgtgtgtgtg	79.5	61	0.131148	Gm21949	+
chr3	68675412	AATATATATATATATATA	AATATATATATATATA	179	102	0.166667	1110032F04Rik	+
chr3	89973188	aca	a	55.5	35	0.142857	Nup210l	+
chr3	94968475	GTG	GG	12.7	24	0.166667	Sema6c	+
chr3	94968475	GTG	GG	12.7	24	0.166667	Sema6c	+
chr3	94968475	GTG	GG	12.7	24	0.166667	Sema6c	+
chr3	94968475	GTG	GG	12.7	24	0.166667	Sema6c	+
chr3	94968475	GTG	GG	12.7	24	0.166667	Sema6c	+
chr3	95699357	TCCCC	TCCC	214	66	0.893939	Aph1a	+
chr3	95699357	TCCCC	TCCC	214	66	0.893939	Aph1a	+
chr3	99923514	Cgtgtgtgtgtgtgtgtgtgtgtgtgtgtgtgtgtgtgtgtgt	Cgtgtgtgtgtgtgtgtgtgtgtgtgtgtgtgtgtgtgtgt	84.5	63	0.0952381	Spag17	+
chr3	105964063	C	CAAAG	217	261	0.467433	Chi3l3	-
chr3	108190504	CC	C	33.5	89	0.483146	Psrc1	+
chr3	108190504	CC	C	33.5	89	0.483146	Psrc1	+
chr3	159574259	T	TT	87.5	67	0.149254	Wls	+
chr3	159574259	T	TT	87.5	67	0.149254	Wls	+
chr4	14932618	TG	TTTTG	109	86	0.209302	Necab1	-
chr4	15889422	tgt	t	73.5	38	0.157895	Nbn	+
chr4	45286219	TG	T,TTG	65.7	69	0.115942	Frmpd1	+
chr4	58994774	A	AA	74.5	106	0.160377	Ptgr1	-
chr4	62832457	GGGGC	GGGGCCTCCACCCGGCGGGC	214	35	0.714286	Kif12	-
chr4	83119029	GAAAAAAAAAA	GAAAAAAAAAAA	88.5	197	0.791878	Psip1	-
chr4	86222820	T	TTT	184	50	0.18	Rraga	+
chr4	106585484	ctc	c	23.5	95	0.0421053	Ssbp3	+
chr4	106585484	ctc	c	23.5	95	0.0421053	Ssbp3	+
chr4	116925349	Cgtgtgtgtgtgtgtgtgtgtgtgtgtgtgt	Cgtgtgtgtgtgtgtgtgtgtgtgtgtgt	61.5	89	0.0786517	Tmem53	+
chr4	130026486	AATTCATTC	AATTC	214	36	1	Zcchc17	-
chr4	138012609	CTTTTTTTTTTTTTTTTTTT	CTTTTTTTTTTTTTTTTTTTTTTTTTTTTTTT	217	55	0.218182	Camk2n1	+
chr4	138955665	TG	TTG	61.5	56	0.196429	Ubr4	+
chr4	140653085	GAGC	G	44.5	7	0.428571	Spata21	+
chr4	141643993	A	AA,AAA	49.5	54	0.166667	Gm10565	+
chr4	146627544	A	AA	193	816	0.354167	Gm13152	+
chr4	146632710	C	CT	217	707	0.652051	Gm13152	+
chr4	146651010	A	AA	76.5	459	0.220044	Gm13152	+
chr4	146764267	T	TT	55.5	766	0.150131	Gm13152	+
chr4	148569566	AGC	AAAAAAAAGC,A,AAAAAAACAAAAAGAGC	52	43	0.232558	Kif1b	-
chr4	151687942	GGTGTGTGTGTGTG	GGTGTGTGTGTG	54.5	15	0.2	Rnf207	-
chr5	38691528	TG	T	214	108	1	Otop1	+
chr5	38713129	T	TT	48.5	116	0.155172	Drd5	+
chr5	38928467	Tgagagagagagagagagagagagagagagagagaga	Tgagagagagagagagagagagagagagagagaga	101	50	0.14	Wdr1	-
chr5	51848115	T	TT	20.5	64	0.109375	Ppargc1a	-
chr5	51848115	T	TT	20.5	64	0.109375	Ppargc1a	-
chr5	71405877	TAAA	TAAAA	214	36	0.916667	Gabra2	-
chr5	76339929	A	AA	58.5	35	0.2	Kdr	-
chr5	93235589	Gcacacacacacacacacacacacacacacacac	Gcacacacacacacacacacacacacacacac	105	30	0.233333	Shroom3	+
chr5	99361022	TC	TTC	11.8	45	0.155556	Prkg2	-
chr5	105457537	AGA	AA	30.5	47	0.319149	Gbp8	-
chr5	106240731	TC	TTC	30.5	25	0.24	Lrrc8d	+
chr5	106240731	TC	TTC	30.5	25	0.24	Lrrc8d	+
chr5	108150629	GT	G	174	10	1	Gfi1	-
chr5	108150629	GT	G	174	10	1	Gfi1	-
chr5	108533273	t	tT	37.5	39	0.128205	Mtf2	+
chr5	108533273	t	tT	37.5	39	0.128205	Mtf2	+
chr5	108533273	t	tT	37.5	39	0.128205	Mtf2	+
chr5	108533273	t	tT	37.5	39	0.128205	Mtf2	+
chr5	108533273	t	tT	37.5	39	0.128205	Mtf2	+
chr5	108533273	t	tT	37.5	39	0.128205	Mtf2	+
chr5	111706116	GCC	GC	214	106	0.981132	Ttc28	+
chr5	121198514	ACCCCCCCC	ACCCCCCC	50.5	39	1	Oas2	-
chr5	130013011	tGTA	tTA,tA,t	91.5	90	0.333333	Sfswap	+
chr5	131952572	AG	AGG	214	74	1	Auts2	-
chr5	135213083	Tgagagagagagagagagagagagagagaga	Tgagagagagagagagagagagagagaga	24.5	45	0.0666667	Eln	-
chr6	22272232	GATATATATATATATATAT	GATATATATATATATAT	152	49	0.265306	Fam3c	-
chr6	22974797	Ttatatatatatatatatatatatatata	Ttatatatatatatatatatatatata	148	52	0.173077	Ptprz1	+
chr6	38613345	GCC	GCCC	214	36	0.972222	Clec2l	+
chr6	52210631	g	gCG	214	26	0.961538	Hoxa13	-
chr6	70727323	ctctc	c	26.5	67	0.0597015	Rpia	-
chr6	72259796	TGGG	TGG	214	66	0.969697	Sftpb	+
chr6	84144272	tgt	t	27.5	44	0.0909091	Dysf	+
chr6	84144272	tgt	t	27.5	44	0.0909091	Dysf	+
chr6	84537780	T	TGGAGCAGCTGGG	214	46	0.869565	Cyp26b1	-
chr6	84537780	T	TGGAGCAGCTGGG	214	46	0.869565	Cyp26b1	-
chr6	86900759	TCTT	TTT	52.5	51	0.215686	Aak1	+
chr6	86900759	TCTT	TTT	52.5	51	0.215686	Aak1	+
chr6	115511393	tct	t	31.5	76	0.0526316	Tsen2	+
chr6	118119828	CC	C	16.6	160	0.58125	Ret	-
chr6	118119828	CC	C	16.6	160	0.58125	Ret	-
chr6	119156440	C	CCGTTGCT,CCT	139	72	0.0833333	Dcp1b	+
chr6	120181492	cac	c	60.5	61	0.0655738	B4galnt3	-
chr6	125765621	agtgtgtgtgtgtgtgtgtgtgtgtgtgtgtg	agtgtgtgtgtgtgtgtgtgtgtgtgtgtg	37.5	78	0.0897436	Ano2	+
chr6	126593461	GCCCCCCCC	GCCCCCCC	79.5	52	0.884615	Kcna1	-
chr6	136664437	ATC	A,AC,AAATC	121	40	0.275	Gucy2c	-
chr6	136664437	ATC	A,AC,AAATC	121	40	0.275	Gucy2c	-
chr6	137683858	ACCGCGCTCGCCGCCGCC	ACC	214	22	0.954545	Strap	+
chr6	139720891	tgt	tt	28.5	80	0.225	Pik3c2g	+
chr6	142190591	TAAAA	TAAAAA	214	74	0.932432	Slco1a5	-
chr6	142190591	TAAAA	TAAAAA	214	74	0.932432	Slco1a5	-
chr7	3304476	ACCC	ACC	214	67	0.955224	Prkcg	+
chr7	3412529	AA	A	181	101	0.782178	Cacng8	+
chr7	3412570	CC	C	153	62	0.403226	Cacng8	+
chr7	3412613	AG	A	132	38	0.605263	Cacng8	+
chr7	4644359	ttgtgtgtgtgtgtgtgtgtgtgtgtgtgtgtgtgtgtgtgtgtgt	ttgtgtgtgtgtgtgtgtgtgtgtgtgtgtgtgtgtgtgtgtgt	109	63	0.0952381	Brsk1	+
chr7	4644359	ttgtgtgtgtgtgtgtgtgtgtgtgtgtgtgtgtgtgtgtgtgtgt	ttgtgtgtgtgtgtgtgtgtgtgtgtgtgtgtgtgtgtgtgtgt	109	63	0.0952381	Brsk1	+
chr7	13064995	tc	t	35.5	36	0.25	Zfp606	+
chr7	13064995	tc	t	35.5	36	0.25	Zfp606	+
chr7	13846249	GG	G	214	196	0.97449	6330408A02Rik	-
chr7	13891273	GCCCCC	GCCCC	141	59	1	Lig1	+
chr7	13891273	GCCCCC	GCCCC	141	59	1	Lig1	+
chr7	13891273	GCCCCC	GCCCC	141	59	1	Lig1	+
chr7	14058228	Agtgtgtgtgtgtgtgtgtgtgtgtgtgtg	Agtgtgtgtgtgtgtgtgtgtgtgtgtg	119	163	0.141104	Bsph1	+
chr7	19871940	Ggtgtgtgtgtgtgtgtgtgtgtgtgtgtgtgtgtg	Ggtgtgtgtgtgtgtgtgtgtgtgtgtgtgtgtg	153	65	0.169231	Rtn2	+
chr7	25284697	CCG	CG,C	17.5	17	0.764706	Cadm4	+
chr7	26029700	C	CCCCG	27.5	25	0.12	Erf	-
chr7	29178670	tct	t	26.5	55	0.0909091	Paf1	+
chr7	38979802	GCCCCCCC	GCCCCCC	89.5	22	0.909091	1600014C10Rik	+
chr7	38979802	GCCCCCCC	GCCCCCC	89.5	22	0.909091	1600014C10Rik	+
chr7	51611953	CTGTCG	CCCCCCCCCCCCCCCCCCCCCCCCTGTCG	138	21	0.333333	Shank1	+
chr7	57103855	T	TT	107	73	0.191781	Prmt3	+
chr7	71879597	Ctgtgtgtgtgtgtgtgtgtgtgtgtgtgtgtgtg	Ctgtgtgtgtgtgtgtgtgtgtgtgtgtgtgtg	124	40	0.2	Apba2	+
chr7	85598240	Aagagagagagagagagagagagagagagagagagagagagaga	Aagagagagagagagagagagagagagagagagagagaga	57.5	34	0.0882353	Ntrk3	-
chr7	85598240	Aagagagagagagagagagagagagagagagagagagagagaga	Aagagagagagagagagagagagagagagagagagagaga	57.5	34	0.0882353	Ntrk3	-
chr7	107603881	A	AG	214	97	0.958763	C2cd3	+
chr7	110699451	Gcacacacacacacacacacacac	Gcacacacacacacacacacac	26.5	17	0.176471	Olfr613	+
chr7	119226581	A	AA	10.8	23	0.130435	Usp47	+
chr7	119226581	A	AA	10.8	23	0.130435	Usp47	+
chr7	120495267	aatatatatatatatatat	aatatatatatatatat	125	37	0.216216	Btbd10	-
chr7	130268155	t	tTTTTTTTTTTTTTTTTTTTTTTTT,tT,tTTTTTTTTTTTTTTTTT	12.8	28	0.142857	Tnrc6a	+
chr7	147109675	TCCCCCC	TCCCCC	123	53	0.924528	Kndc1	+
chr7	148879258	GAAGATCAAGATCAA	GAAGATCAA	214	72	0.958333	Muc2	+
chr7	149688627	t	tTTTT	194	73	0.205479	Tnnt3	+
chr7	149688627	t	tTTTT	194	73	0.205479	Tnnt3	+
chr7	149688627	t	tTTTT	194	73	0.205479	Tnnt3	+
chr7	149688627	t	tTTTT	194	73	0.205479	Tnnt3	+
chr7	149688627	t	tTTTT	194	73	0.205479	Tnnt3	+
chr7	149688627	t	tTTTT	194	73	0.205479	Tnnt3	+
chr7	149688627	t	tTTTT	194	73	0.205479	Tnnt3	+
chr7	149688627	t	tTTTT	194	73	0.205479	Tnnt3	+
chr7	149688627	t	tTTTT	194	73	0.205479	Gm14492	-
chr7	150682964	Gcacacacacacacacacacacacacacacacacacacacacacacacaca	Gcacacacacacacacacacacacacacacacacacacacacacacaca	19.5	63	0.0793651	Slc22a18	+
chr7	150682964	Gcacacacacacacacacacacacacacacacacacacacacacacacaca	Gcacacacacacacacacacacacacacacacacacacacacacacaca	19.5	63	0.0793651	Slc22a18	+
chr8	12429967	CGGGGGGGGGG	CGGGGGGGGG	59.5	49	0.77551	Gm5607	+
chr8	25989168	A	AA	29.5	39	0.153846	Adam32	-
chr8	27273316	AG	A	89.5	61	0.163934	Thap1	+
chr8	55610345	CAAA	CAAAA	214	55	0.945455	Spcs3	-
chr8	60131598	A	AC	28.6	7	0.857143	AW046200	+
chr8	60131598	A	AC	28.6	7	0.857143	Galnt7	-
chr8	60131598	A	AC	28.6	7	0.857143	Galnt7	-
chr8	73270158	AGGG	AGG	214	115	0.956522	Pde4c	+
chr8	73288662	TGG	TG	214	103	0.961165	Ifi30	-
chr8	73878482	cgtgtgtgtgtgtgtgtgtgtgtgtgtgtgt	cgtgtgtgtgtgtgtgtgtgtgtgtgtgt	47.5	30	0.133333	Myo9b	+
chr8	73878482	cgtgtgtgtgtgtgtgtgtgtgtgtgtgtgt	cgtgtgtgtgtgtgtgtgtgtgtgtgtgt	47.5	30	0.133333	Myo9b	+
chr8	73878482	cgtgtgtgtgtgtgtgtgtgtgtgtgtgtgt	cgtgtgtgtgtgtgtgtgtgtgtgtgtgt	47.5	30	0.133333	Myo9b	+
chr8	93799504	aca	a	36.5	57	0.0877193	Rpgrip1l	-
chr8	106705933	TCC	TC	214	116	0.974138	Bean1	+
chr8	106705933	TCC	TC	214	116	0.974138	Bean1	+
chr8	106705933	TCC	TC	214	116	0.974138	Bean1	+
chr8	114476204	TC	TTC	24.5	65	0.138462	Gabarapl2	+
chr8	119038669	GA	G,GGA	69.7	48	0.25	Dynlrb2	+
chr9	7465083	TG	TGG	214	101	0.940594	Mmp1a	+
chr9	21751891	Agtgtgtgtgtgtgtgtgtgtgtgtgtgtgtgtgtgtgtgtgtgt	Agtgtgtgtgtgtgtgtgtgtgtgtgtgtgtgtgtgtgtgtgt	56.5	43	0.0930233	BC018242	+
chr9	34859791	CA	C,CCCCCA	50.5	58	0.155172	St3gal4	-
chr9	36559878	tacacacacacacacacacacacacacaca	tacacacacacacacacacacacacaca	19.5	24	0.125	Stt3a	-
chr9	39291917	ATTTTTTT	ATTTTTT	32.5	62	0.870968	Olfr44	-
chr9	65127937	TGGG	TGG	214	76	0.934211	Cilp	+
chr9	66281860	CTTTTTTTTTT	CTTTTTTTTTTT	40.5	139	0.877698	Herc1	+
chr9	67243219	acaG	aG	97.5	81	0.111111	Tln2	-
chr9	67813243	CATATATATATATATATA	CATATATATATATATA	155	50	0.2	Vps13c	+
chr9	79941330	tct	t	24.5	73	0.0821918	Senp6	+
chr9	82822505	A	AAAAAAAA	70.5	69	0.130435	Phip	-
chr9	99375190	ggtgtgtgtgtgtgtgtgtgtgtgtgtgtg	ggtgtgtgtgtgtgtgtgtgtgtgtgtg	158	45	0.222222	Nme9	+
chr9	105836537	GAAA	GAA	214	112	0.991071	Col6a5	-
chr9	110420650	ttttttctttttctttttctttttctttttctt	tTTTTTCtttttctttttctttttctttttctttttctt	214	85	0.317647	Kif9	+
chr9	110420650	ttttttctttttctttttctttttctttttctt	tTTTTTCtttttctttttctttttctttttctttttctt	214	85	0.317647	Kif9	+
chr9	123732405	ATTCTTC	ATTC	214	85	0.976471	Fyco1	-
chr9	123732405	ATTCTTC	ATTC	214	85	0.976471	Fyco1	-
chrX	50994072	TCC	TCCC	217	101	0.386139	4933416I08Rik	+
chrX	54641845	AG	AAG	84.5	121	0.181818	Rbmx	-
chrX	54641845	AG	AAG	84.5	121	0.181818	Rbmx	-
chrX	54641845	AG	AAG	84.5	121	0.181818	Rbmx	-
chrX	57320428	Ttaaataaataaataaataaataaataaataaataaataaataaataaa	Ttaaataaataaataaataaataaataaataaataaataaataaa	175	27	0.222222	Mcf2	-
chrX	156411035	CTTT	CTT	214	62	0.967742	Sh3kbp1	+
chrX	156411035	CTTT	CTT	214	62	0.967742	Sh3kbp1	+
chrX	156411035	CTTT	CTT	214	62	0.967742	Sh3kbp1	+
chrX	166424882	CCCTAG	CCCTAGCCTAG	217	28	0.607143	Mid1	+
chrX	166424882	CCCTAG	CCCTAGCCTAG	217	28	0.607143	Mid1	+

## Sheet: Fhit++ 1 wk DMBA
Chrom	INDEL Location	REF Allele	ALT Allele	QUAL Score	Reading Depth	INDEL Frequency	Overlapping Gene	Overlapping Gene Orientation
chr10	12387270	A	AA	13.7	25	0.12	Utrn	-
chr10	60638059	tGG	t	75.5	41	0.146341	Tbata	+
chr10	60638059	tGG	t	75.5	41	0.146341	Tbata	+
chr10	60638059	tGG	t	75.5	41	0.146341	Tbata	+
chr10	60638059	tGG	t	75.5	41	0.146341	Tbata	+
chr10	60638059	tGG	t	75.5	41	0.146341	Tbata	+
chr10	60638059	tGG	t	75.5	41	0.146341	Tbata	+
chr10	61356832	A	AA	29.5	33	0.121212	Col13a1	-
chr10	70810656	GCCCC	GCCC	45.7	5	1	Ipmk	+
chr10	79820841	Gacacacacacacacacacacacacacacacacacacacac	Gacacacacacacacacacacacacacacacacacacac	139	37	0.27027	Plk5	+
chr10	80228855	cac	c	10.8	37	0.0810811	Dot1l	+
chr10	80641515	C	CC	195	199	0.773869	Eef2	+
chr10	88357049	TC	TTC	47.5	65	0.184615	Slc5a8	+
chr10	122512882	C	CC	86.5	37	0.324324	Mon2	-
chr10	122512882	C	CC	86.5	37	0.324324	Mon2	-
chr10	122512882	C	CC	86.5	37	0.324324	Mon2	-
chr11	3036034	A	AGAT	214	495	0.882828	Sfi1	-
chr11	3037140	T	TACAGGATTTTCATTCATAAGTGACTTTGT	189	295	0.115254	Sfi1	-
chr11	3057826	GGAGCCCTGAGCGCGCG	GG	214	615	0.904065	Sfi1	-
chr11	3087444	GAAAAAAAAAA	GAAAAAAAAA	112	457	0.726477	Sfi1	-
chr11	5864524	cctctctctctctctctctctctctctctctct	cctctctctctctctctctctctctctctct	200	95	0.189474	Ykt6	+
chr11	16784240	ctctc	c	101	36	0.111111	Egfr	+
chr11	16784240	ctctc	c	101	36	0.111111	Egfr	+
chr11	51383682	Ctgtgtgtgtgtgtgtgtgtgtgtgtgtgtgtgtgtgtgtg	Ctgtgtgtgtgtgtgtgtgtgtgtgtgtgtgtgtgtgtg	42.5	19	0.157895	Col23a1	+
chr11	51464620	CGGG	CGGGG	214	105	0.961905	D930048N14Rik	+
chr11	53431612	gtg	g	95.5	75	0.133333	Il4	-
chr11	68915116	GCCCCCCC	GCCCCCCCCC	11.8	13	0.230769	Per1	+
chr11	68915116	GCCCCCCC	GCCCCCCCCC	11.8	13	0.230769	Per1	+
chr11	69144332	Gtctctctctctctctctctctctctctctc	Gtctctctctctctctctctctctctctc	151	83	0.168675	Kcnab3	+
chr11	69805816	gtatatatatatatatatatat	gtatatatatatatatatat	74.5	19	0.263158	Gabarap	+
chr11	79226180	t	tTT	52.7	72	0.0694444	Nf1	+
chr11	79254628	TC	TTC	53.5	112	0.151786	Nf1	+
chr11	95448804	Aagcagcagcagcagcagcagcag	Aagcagcagcagcagcagcag	43.5	38	0.0789474	Ngfr	-
chr11	96902349	t	tT,tTTT	13.7	65	0.0615385	Lrrc46	-
chr11	97315832	Cgtgtgtgtgtgtgtgtgtgtgtgtgtgtgtgtgtgtgtgtgtg	Cgtgtgtgtgtgtgtgtgtgtgtgtgtgtgtgtgtgtgtgtg	116	124	0.112903	Arhgap23	+
chr11	97902219	AGAA	A,AA,AAAAAAAAGAA	80.7	35	0.285714	Stac2	-
chr11	98216626	C	CCCCCCCCCCCCC	67.2	12	0.166667	Ppp1r1b	+
chr11	98216626	C	CCCCCCCCCCCCC	67.2	12	0.166667	1700003D09Rik	-
chr11	100357145	tacacacacacacacacacacacac	tacacacacacacacacacacac	40.5	53	0.113208	Acly	-
chr11	100357145	tacacacacacacacacacacacac	tacacacacacacacacacacac	40.5	53	0.113208	Acly	-
chr11	101529105	T	TT	32.5	44	0.159091	Arl4d	+
chr12	4874309	Tacacacacacacacacacacacacacacacacacacacacacacac	Tacacacacacacacacacacacacacacacacacacacacacac	60.5	74	0.0945946	Mfsd2b	-
chr12	26998878	ctctc	c	41.5	131	0.0458015	Rnf144a	-
chr12	26998878	ctctc	c	41.5	131	0.0458015	Rnf144a	-
chr12	70474486	T	TT	38.5	108	0.111111	Arf6	+
chr12	71150172	A	AA	42.5	59	0.152542	Nin	-
chr12	71150172	A	AA	42.5	59	0.152542	Nin	-
chr12	74750369	Ggtgtgtgtgtgtgtgtgtgtgtgt	Ggtgtgtgtgtgtgtgtgtgtgt	16.6	203	0.0837438	Prkch	+
chr12	86565578	atgtgtgtgtgtgtgtgtgtgtg	atgtgtgtgtgtgtgtgtgtg	36.5	52	0.0961538	Eif2b2	+
chr12	103467099	ctc	c	66.5	93	0.107527	Slc24a4	+
chr13	24785943	A	AA	41.5	138	0.101449	Fam65b	+
chr13	24785943	A	AA	41.5	138	0.101449	Fam65b	+
chr13	24785943	A	AA	41.5	138	0.101449	Fam65b	+
chr13	24848462	T	TT	125	58	0.224138	Gmnn	-
chr13	38282398	T	TT	36.5	94	0.12766	Dsp	+
chr13	46741880	ATTTTTT	ATTTTTTT	58.5	81	0.506173	Cap2	+
chr13	58674888	cgagagagagagagagagagagaaagagagagagagagagagag	cgagagagagagagagagagaaagagagagagagagagagag	14.6	86	0.0697674	Slc28a3	-
chr13	66534353	ccttgtatgtctt	cctt	207	20	0.65	2410141K09Rik	-
chr13	120277168	GG	G	143	48	0.458333	3110070M22Rik	-
chr13	120277168	GG	G	143	48	0.458333	Gm7120	+
chr14	21408389	A	AA	58.5	34	0.205882	Usp54	-
chr14	31415604	Cagagagagagagagagagagagagagagagagagaga	Cagagagagagagagagagagagagagagagaga	124	47	0.106383	Prkcd	-
chr14	32247338	Aagagagagagagagagagagagagagaga	Aagagagagagagagagagagagagaga	113	116	0.112069	Sh3bp5	-
chr14	58572933	aca	a	64.5	251	0.0876494	Efha1	-
chr14	60392606	cagagagagagagagagagagagagagag	cagagagagagagagagagagagagag	106	70	0.128571	Atp8a2	-
chr14	66664930	a	aA	11.8	33	0.151515	Adam2	-
chr14	67488122	TG	T	28.5	67	0.104478	Gm5464	+
chr14	69224675	A	AA	30.5	91	0.164835	Adam28	-
chr14	80019501	tG	tTTTTTTTTTTG,tTTTTTTTTTTTG	41.5	117	0.25641	Sugt1	+
chr15	4003869	GAAAA	GAAA	187	21	0.952381	Oxct1	+
chr15	8071988	gtg	g	53.5	25	0.16	Nup155	+
chr15	48371747	T	TT	10.8	55	0.0909091	Csmd3	-
chr15	63611047	Aacacacacacacacacacacacacacacacac	Aacacacacacacacacacacacacacacac	53.5	53	0.113208	Gsdmc	-
chr15	76135016	GTG	GGGGGGGGGGGGGTG,GG	131	98	0.244898	Oplah	-
chr15	76285059	GA	G	214	107	0.934579	Bop1	-
chr15	76286055	TGGGGGGGG	TGGGGGGG	80.5	41	0.902439	Bop1	-
chr15	76528568	C	CCCCC	32.5	26	0.153846	Gpt	+
chr15	82000156	t	tTTTTTTT,tT	73.7	36	0.25	Srebf2	+
chr15	84123207	C	CCCCC	57.7	35	0.142857	Parvb	+
chr15	89016393	CA	C	85.5	126	0.0714286	Dennd6b	-
chr15	89017849	AGGGG	AGGG	200	23	0.956522	Dennd6b	-
chr15	94397506	T	TT	16.6	75	0.0933333	Irak4	+
chr15	99452626	cac	c	71.5	58	0.137931	Racgap1	-
chr15	99452626	cac	c	71.5	58	0.137931	Racgap1	-
chr15	99452626	cac	c	71.5	58	0.137931	Racgap1	-
chr15	102008243	AGCAGCCGGCCCAGCTCCCTGC	AGC	214	11	0.818182	Csad	-
chr16	4940474	GAATTCAATTC	GAATTC	214	120	0.916667	Nudt16l1	+
chr16	11237588	a	aAA,aGTAAGTCTCTAAGTCTCT	20.5	38	0.105263	Gspt1	-
chr16	11237588	a	aAA,aGTAAGTCTCTAAGTCTCT	20.5	38	0.105263	Gspt1	-
chr16	20560149	G	GGGG,GGGGGGGG	66.2	28	0.107143	Abcf3	+
chr16	22246971	aCAC	aAACAC,a	53.5	40	0.175	Tra2b	-
chr16	23110813	CTTTTTTTTTTTTTT	CTTTTTTTTTTTTTTT	13.6	61	0.491803	Eif4a2	+
chr16	23110813	CTTTTTTTTTTTTTT	CTTTTTTTTTTTTTTT	13.6	61	0.491803	Eif4a2	+
chr16	23110813	CTTTTTTTTTTTTTT	CTTTTTTTTTTTTTTT	13.6	61	0.491803	Eif4a2	+
chr16	32755761	G	GGACCAAGTAAAACAAACATGTTAACCAG,GGACCAAGTACAGCAA	54.5	312	0.217949	Muc4	+
chr16	32755791	G	GAA,GACCAGAA,GAACCAGAA	88.5	312	0.0544872	Muc4	+
chr16	33646646	t	tTTTTTTTTTTT	161	36	0.25	Slc12a8	+
chr16	33646646	t	tTTTTTTTTTTT	161	36	0.25	Slc12a8	+
chr16	48480092	ATTTTTTTTTT	ATTTTTTTTT	72.5	65	0.784615	Morc1	+
chr16	55819088	A	AA	33.5	123	0.105691	Nfkbiz	-
chr16	55819088	A	AA	33.5	123	0.105691	Nfkbiz	-
chr16	55819088	A	AA	33.5	123	0.105691	Nfkbiz	-
chr16	55971419	TG	T,TTG	27	23	0.304348	Rpl24	+
chr16	89865688	GA	GGGGA,GGGGGGA,G	55.4	65	0.0769231	Tiam1	-
chr16	89865688	GA	GGGGA,GGGGGGA,G	55.4	65	0.0769231	Tiam1	-
chr16	93685276	tG	tTTTTTTTTG,t,tTTTTTTTTTTTG	25.4	53	0.132075	Cbr3	+
chr17	3079124	ATTT	AT	161	115	0.556522	Pisd-ps2	-
chr17	13561343	TGT	TT	72.5	92	0.206522	Tcp10c	+
chr17	23427901	TT	T	44.5	422	0.191943	Vmn2r114	-
chr17	23496955	ATCTTCT	ATCT	217	546	0.373626	Vmn2r115	+
chr17	24244270	A	AA	49.5	20	0.3	Pdpk1	-
chr17	24244270	A	AA	49.5	20	0.3	Pdpk1	-
chr17	24578792	GT	G	42.5	53	0.0943396	Dnase1l2	-
chr17	45698940	ctctc	c	188	95	0.0736842	Nfkbie	+
chr17	47490865	ACCC	ACC	214	168	0.982143	Trerf1	+
chr17	47490865	ACCC	ACC	214	168	0.982143	Trerf1	+
chr17	47573938	AC	AAC	17.5	61	0.147541	1700001C19Rik	-
chr17	47573938	AC	AAC	17.5	61	0.147541	AI661453	+
chr17	51924847	tGCT	tT,t,tTTTGCT	95	91	0.131868	Satb1	-
chr17	51924847	tGCT	tT,t,tTTTGCT	95	91	0.131868	Satb1	-
chr17	51924847	tGCT	tT,t,tTTTGCT	95	91	0.131868	Satb1	-
chr17	51924847	tGCT	tT,t,tTTTGCT	95	91	0.131868	Satb1	-
chr17	56568602	CGGGG	CGGGGGGGGGGGGGGGG	107	23	0.173913	Ptprs	-
chr17	56568602	CGGGG	CGGGGGGGGGGGGGGGG	107	23	0.173913	Ptprs	-
chr17	56568602	CGGGG	CGGGGGGGGGGGGGGGG	107	23	0.173913	Ptprs	-
chr17	56568602	CGGGG	CGGGGGGGGGGGGGGGG	107	23	0.173913	Ptprs	-
chr17	57002212	C	CCCC	49	29	0.137931	Acsbg2	-
chr17	64632918	CCAGTCAGTCAG	CCAGTCAGTCAGTCAG	214	52	0.903846	Pja2	-
chr17	64632918	CCAGTCAGTCAG	CCAGTCAGTCAGTCAG	214	52	0.903846	Pja2	-
chr17	74601707	TAAAAAAAAAAA	TAAAAAAAAAA	49.5	60	0.816667	Memo1	-
chr17	95219640	tag	tAGag	217	129	0.379845	Gm1976	-
chr17	95219640	tag	tAGag	217	129	0.379845	Gm1976	-
chr17	95219640	tag	tAGag	217	129	0.379845	2610044O15Rik8	-
chr18	12334708	Cgtgtgtgtgtgtgtgtgtgtgtgtgtgtgtgt	Cgtgtgtgtgtgtgtgtgtgtgtgtgtgtgt	107	57	0.140351	3110002H16Rik	+
chr18	32978621	ACT	A	52.5	47	0.212766	Tslp	+
chr18	32978621	ACT	A	52.5	47	0.212766	Tslp	+
chr18	32978621	ACT	A	52.5	47	0.212766	4930455D15Rik	-
chr18	46413785	aagagagagagagagagagagagagagagagaga	aagagagagagagagagagagagagagagaga	41.5	49	0.142857	Pggt1b	-
chr18	61398164	A	AT	214	47	0.893617	Pde6a	+
chr18	65358260	GTT	GTTT	214	61	0.983607	Nedd4l	+
chr18	65358260	GTT	GTTT	214	61	0.983607	Nedd4l	+
chr19	4126040	GCCCCC	GCCCC	72.5	13	1	Tmem134	+
chr19	4126040	GCCCCC	GCCCC	72.5	13	1	Tmem134	+
chr19	4365712	aga	a,aa,aAga	94.5	163	0.159509	Kdm2a	-
chr19	4905936	Tcacacacacacacacacacacacac	Tcacacacacacacacacacacac	127	44	0.181818	Bbs1	-
chr19	16824551	aca	a	35.5	38	0.105263	Vps13a	-
chr19	37644854	GTTTTT	GTTTT	79.5	21	1	Exoc6	+
chr19	37646143	ggg	gGGGTGGATGGATGGGTGGATgg	136	22	0.227273	Exoc6	+
chr19	38288835	aca	a	48.5	53	0.0943396	Fra10ac1	-
chr19	46558197	Ggtgtgtgtgtgtgtgtgtgtgtgtgtgtgtgtg	Ggtgtgtgtgtgtgtgtgtgtgtgtgtgtgtg	106	39	0.205128	Sufu	+
chr19	46558197	Ggtgtgtgtgtgtgtgtgtgtgtgtgtgtgtgtg	Ggtgtgtgtgtgtgtgtgtgtgtgtgtgtgtg	106	39	0.205128	Sufu	+
chr19	46774129	Ggtgtgtgtgtgtgtgtgtgtgtgtgtgtgtgtgtgtgtgtgtg	Ggtgtgtgtgtgtgtgtgtgtgtgtgtgtgtgtgtgtgtgtg	130	40	0.2	2010012O05Rik	+
chr19	47888381	tA	tTTTA,t	12.7	48	0.0416667	Wdr96	-
chr19	55150729	a	aAAAAAAAAAAAAAAAAAAAAAAAAAAAAAA	200	78	0.217949	Gpam	-
chr19	61300950	GTG	GG	14.6	45	0.177778	Csf2ra	-
chr1	8672439	gcacacacacacacacacaca	gcacacacacacacacaca	120	52	0.153846	Sntg1	-
chr1	9536184	GCTC	GC	156	27	0.296296	Rrs1	+
chr1	46245564	Tacacacacacacacacacacacacacacacacacacac	Tacacacacacacacacacacacacacacacacacac	96.5	64	0.15625	Dnahc7b	+
chr1	54338649	Gtctctctctctctctctctctctctctctctctctctctctctctctctc	GTCtctctctctctctctctctctctctctctctctctctctctctctctctc	212	65	0.123077	Ccdc150	+
chr1	62859097	ta	tTTa	11.8	29	0.103448	Nrp2	+
chr1	62859097	ta	tTTa	11.8	29	0.103448	Nrp2	+
chr1	62859097	ta	tTTa	11.8	29	0.103448	Nrp2	+
chr1	62859097	ta	tTTa	11.8	29	0.103448	Nrp2	+
chr1	74931812	TGGGGGG	TGGGGGGG	99.5	15	0.933333	Fev	-
chr1	75189163	CGGGGG	CGGGG	159	87	0.942529	Ankzf1	+
chr1	75189163	CGGGGG	CGGGG	159	87	0.942529	Ankzf1	+
chr1	75189163	CGGGGG	CGGGG	159	87	0.942529	Ankzf1	+
chr1	75189163	CGGGGG	CGGGG	159	87	0.942529	Ankzf1	+
chr1	80572530	Gacacacacacacacacacacacacacacacacacacacacacaca	Gacacacacacacacacacacacacacacacacacacacacaca	97.5	51	0.176471	Dock10	-
chr1	87473806	a	aGA	68.5	117	0.102564	Sp110	-
chr1	87473806	a	aGA	68.5	117	0.102564	Sp110	-
chr1	87541141	AT	ATGTTTT	114	81	0.283951	Sp140	+
chr1	90108570	AGA	A	217	745	0.708725	Ugt1a5	+
chr1	90108570	AGA	A	217	745	0.708725	Ugt1a2	+
chr1	90108570	AGA	A	217	745	0.708725	Ugt1a1	+
chr1	90108570	AGA	A	217	745	0.708725	Ugt1a10	+
chr1	90108570	AGA	A	217	745	0.708725	Ugt1a9	+
chr1	90108570	AGA	A	217	745	0.708725	Ugt1a7c	+
chr1	90108570	AGA	A	217	745	0.708725	Ugt1a6b	+
chr1	90108570	AGA	A	217	745	0.708725	Ugt1a6a	+
chr1	90108946	AT	A	10.8	744	0.241935	Ugt1a5	+
chr1	90108946	AT	A	10.8	744	0.241935	Ugt1a2	+
chr1	90108946	AT	A	10.8	744	0.241935	Ugt1a1	+
chr1	90108946	AT	A	10.8	744	0.241935	Ugt1a10	+
chr1	90108946	AT	A	10.8	744	0.241935	Ugt1a9	+
chr1	90108946	AT	A	10.8	744	0.241935	Ugt1a7c	+
chr1	90108946	AT	A	10.8	744	0.241935	Ugt1a6b	+
chr1	90108946	AT	A	10.8	744	0.241935	Ugt1a6a	+
chr1	90112733	TTCATCA	TTCA	121	103	0.252427	Ugt1a5	+
chr1	90112733	TTCATCA	TTCA	121	103	0.252427	Ugt1a2	+
chr1	90112733	TTCATCA	TTCA	121	103	0.252427	Ugt1a1	+
chr1	90112733	TTCATCA	TTCA	121	103	0.252427	Ugt1a10	+
chr1	90112733	TTCATCA	TTCA	121	103	0.252427	Ugt1a9	+
chr1	90112733	TTCATCA	TTCA	121	103	0.252427	Ugt1a7c	+
chr1	90112733	TTCATCA	TTCA	121	103	0.252427	Ugt1a6b	+
chr1	90112733	TTCATCA	TTCA	121	103	0.252427	Ugt1a6a	+
chr1	90128833	CCC	C	129	300	0.15	Heatr7b1	+
chr1	90134488	TACTGTAAAGAT	T	124	343	0.116618	Heatr7b1	+
chr1	90144314	t	tTTCTCTCT	217	185	0.183784	Heatr7b1	+
chr1	90147996	CTTGG	CTTGGATTGG	217	176	0.670455	Heatr7b1	+
chr1	90152742	T	TT	217	400	0.3575	Heatr7b1	+
chr1	90155311	G	GGGGG	168	451	0.341463	Heatr7b1	+
chr1	90163099	GT	GTT	217	478	0.3159	A730008H23Rik	-
chr1	90163099	GT	GTT	217	478	0.3159	Hjurp	-
chr1	90163099	GT	GTT	217	478	0.3159	6430706D22Rik	-
chr1	90166879	AAG	AAGCAG	217	162	0.351852	A730008H23Rik	-
chr1	90166879	AAG	AAGCAG	217	162	0.351852	Hjurp	-
chr1	92672330	AC	A	131	29	0.62069	Col6a3	-
chr1	92672330	AC	A	131	29	0.62069	Col6a3	-
chr1	93171924	Tcacacacacacacacacacacac	Tcacacacacacacacacacac	50.5	30	0.166667	Ube2f	+
chr1	106881527	GCGGG	G	30.5	14	0.285714	Cdh20	+
chr1	130283773	A	AA	48.5	73	0.0958904	Dars	-
chr1	134998040	TCCCCCCCCC	TCCCCCCCC	73.5	115	0.852174	Pik3c2b	+
chr1	141133663	CG	C	214	62	0.967742	Crb1	-
chr1	145475047	Caaaaaaaaaaaaaaaaaaaaa	CAAAAAAAAAAAAAAAAAAAAATTTTTACAaaaaaaaaaaaaaaaaaaaaa	101	23	0.130435	Cdc73	-
chr1	154343017	Gtctctctctctctctctctctctctctctctctctctctctctc	Gtctctctctctctctctctctctctctctctctctctctctc	62.5	66	0.0757576	Glt25d2	+
chr1	158232553	TCCC	TCC	214	103	0.961165	Tdrd5	-
chr1	159466070	Ggtgtgtgtgtgtgtgtgtgtgtgtgtgtgtgtgtg	Ggtgtgtgtgtgtgtgtgtgtgtgtgtgtgtgtg	56.5	19	0.210526	Sec16b	+
chr1	159466070	Ggtgtgtgtgtgtgtgtgtgtgtgtgtgtgtgtgtg	Ggtgtgtgtgtgtgtgtgtgtgtgtgtgtgtgtg	56.5	19	0.210526	Sec16b	+
chr1	159466070	Ggtgtgtgtgtgtgtgtgtgtgtgtgtgtgtgtgtg	Ggtgtgtgtgtgtgtgtgtgtgtgtgtgtgtgtg	56.5	19	0.210526	Sec16b	+
chr1	162919911	GC	G	49.5	16	0.3125	Serpinc1	+
chr1	169528829	gagagag	g	114	86	0.0348837	Rxrg	+
chr1	173209242	AGG	AGGG	214	146	0.986301	Ppox	-
chr1	173288187	TTT	T	18.5	108	0.351852	Pfdn2	+
chr1	175279256	TGGGGG	TGGGG	160	33	0.848485	Cadm3	-
chr1	183750797	AGA	AA,A	47.6	69	0.144928	Lbr	-
chr1	183836460	c	cCC,cCCC	29.9	72	0.0833333	Enah	-
chr1	183836460	c	cCC,cCCC	29.9	72	0.0833333	Enah	-
chr1	183836460	c	cCC,cCCC	29.9	72	0.0833333	Enah	-
chr1	183836460	c	cCC,cCCC	29.9	72	0.0833333	Enah	-
chr1	195020676	tgt	t	40.5	26	0.115385	Traf3ip3	-
chr2	3408407	GCAC	G	24.5	27	0.111111	Hspa14	-
chr2	38585197	G	GG	141	64	0.4375	Nr6a1	-
chr2	38585197	G	GG	141	64	0.4375	Nr6a1	-
chr2	38585197	G	GG	141	64	0.4375	Nr6a1	-
chr2	53062119	Ggtgtgtgtgtgtgtgtgtgtgtgtgtgtgtgtgtgtgt	Ggtgtgtgtgtgtgtgtgtgtgtgtgtgtgtgtgtgt	80.5	55	0.145455	Arl6ip6	+
chr2	70405215	GTCTCTCTCTCTCTCTCTCT	GTCTCTCTCTCTCTCTCT	159	101	0.158416	Gad1	+
chr2	79178688	A	AAA	96.5	41	0.121951	Cerkl	-
chr2	84821454	gtg	g	30.5	66	0.0909091	Prg2	+
chr2	84821566	Ttctctctctctctctctctctctctctctctctctctc	Ttctctctctctctctctctctctctctctctctctc	66.5	60	0.0833333	Prg2	+
chr2	90757866	GA	GAA	214	10	1	Ptpmt1	-
chr2	102873493	A	AA	45.5	40	0.15	Pdhx	-
chr2	109566329	A	AA	28.5	100	0.08	Bdnf	+
chr2	109566329	A	AA	28.5	100	0.08	Bdnf	+
chr2	109566329	A	AA	28.5	100	0.08	Bdnf	+
chr2	109566329	A	AA	28.5	100	0.08	Bdnf	+
chr2	118267835	Agtgtgtgtgtgtgtgtgtgtgtgtgtgtgtgtgtgtgtgtgtg	Agtgtgtgtgtgtgtgtgtgtgtgtgtgtgtgtgtgtgtgtg	76.5	77	0.0779221	Eif2ak4	+
chr2	118267835	Agtgtgtgtgtgtgtgtgtgtgtgtgtgtgtgtgtgtgtgtgtg	Agtgtgtgtgtgtgtgtgtgtgtgtgtgtgtgtgtgtgtgtg	76.5	77	0.0779221	Eif2ak4	+
chr2	150730299	GC	GCC	214	12	1	Abhd12	-
chr2	157148910	ctctc	c	134	60	0.133333	Rpn2	+
chr2	160867217	Ggtgtgtgtgtgtgtgtgtgtgtgtgtgtgtgtgtgtgtgtgtgtgtgtg	GGTGTgtgtgtgtgtgtgtgtgtgtgtgtgtgtgtgtgtgtgtgtgtgtgtgtg	214	54	0.222222	Chd6	-
chr2	162824024	atgtgtgtgtgtgtgtgtgt	atgtgtgtgtgtgtgtgt	10.8	72	0.0833333	Sgk2	+
chr2	164236469	Tcacacacacacacacacacacacac	Tcacacacacacacacacacacac	67.5	65	0.107692	Rbpjl	+
chr2	179992683	T	TT	36.5	44	0.113636	Rps21	+
chr3	15731755	gtg	g	135	41	0.219512	LOC100038947	-
chr3	15863306	A	AA	120	135	0.148148	Gm5150	-
chr3	20054937	CGGTCAGCAGGGAGGGCCAGCAGGGAGGG	CGGCCAGCAGGGAGGG	156	4	1	Gyg	-
chr3	40708918	Agtgtgtgtgtgtgtgtgtgtgtgtgtgtgtgtg	Agtgtgtgtgtgtgtgtgtgtgtgtgtgtgtg	41.5	29	0.137931	3110057O12Rik	+
chr3	67844654	Ggtgtgtgtgtgtgtgtgtgtgtgtgtgtgtgtgtgtg	Ggtgtgtgtgtgtgtgtgtgtgtgtgtgtgtgtgtg	115	68	0.147059	Iqcj	+
chr3	67844654	Ggtgtgtgtgtgtgtgtgtgtgtgtgtgtgtgtgtgtg	Ggtgtgtgtgtgtgtgtgtgtgtgtgtgtgtgtgtg	115	68	0.147059	Gm21949	+
chr3	68675412	AATATATATATATATATA	AATATATATATATATA	34.5	130	0.0923077	1110032F04Rik	+
chr3	85925039	C	CCCC	27.5	53	0.132075	Sh3d19	+
chr3	94968475	GT	G	32.5	22	0.136364	Sema6c	+
chr3	94968475	GT	G	32.5	22	0.136364	Sema6c	+
chr3	94968475	GT	G	32.5	22	0.136364	Sema6c	+
chr3	94968475	GT	G	32.5	22	0.136364	Sema6c	+
chr3	94968475	GT	G	32.5	22	0.136364	Sema6c	+
chr3	95550433	C	CA	35.6	9	0.666667	Tars2	-
chr3	95550433	C	CA	35.6	9	0.666667	Tars2	-
chr3	95550433	C	CA	35.6	9	0.666667	Tars2	-
chr3	95550433	C	CA	35.6	9	0.666667	Tars2	-
chr3	95699357	TCCCC	TCCC	214	58	0.913793	Aph1a	+
chr3	95699357	TCCCC	TCCC	214	58	0.913793	Aph1a	+
chr3	99923514	Cgtgtgtgtgtgtgtgtgtgtgtgtgtgtgtgtgtgtgtgtgt	Cgtgtgtgtgtgtgtgtgtgtgtgtgtgtgtgtgtgtgtgt	13.7	61	0.0491803	Spag17	+
chr3	105964063	C	CAAAG	217	329	0.440729	Chi3l3	-
chr3	108190504	CC	C	31.5	79	0.531646	Psrc1	+
chr3	108190504	CC	C	31.5	79	0.531646	Psrc1	+
chr3	159179935	Agtgtgtgtgtgtgtgtgtgtgtgtgtgtgtgtgtgtgtgtgtgtgt	Agtgtgtgtgtgtgtgtgtgtgtgtgtgtgtgtgtgtgtgtgtgt	70.5	92	0.0652174	Depdc1a	+
chr3	159179935	Agtgtgtgtgtgtgtgtgtgtgtgtgtgtgtgtgtgtgtgtgtgtgt	Agtgtgtgtgtgtgtgtgtgtgtgtgtgtgtgtgtgtgtgtgtgt	70.5	92	0.0652174	Depdc1a	+
chr3	159179935	Agtgtgtgtgtgtgtgtgtgtgtgtgtgtgtgtgtgtgtgtgtgtgt	Agtgtgtgtgtgtgtgtgtgtgtgtgtgtgtgtgtgtgtgtgtgt	70.5	92	0.0652174	Depdc1a	+
chr3	159574259	T	TT	38.5	85	0.0941176	Wls	+
chr3	159574259	T	TT	38.5	85	0.0941176	Wls	+
chr4	14932618	TG	T	49.5	87	0.206897	Necab1	-
chr4	45385786	T	TT	27.5	41	0.121951	Dcaf10	+
chr4	56792641	GCA	G	36.5	145	0.158621	Ikbkap	-
chr4	58994774	A	AA	74.5	151	0.152318	Ptgr1	-
chr4	62832457	GGGGC	GGGGCCTCCACCCGGCGGGC	215	37	0.648649	Kif12	-
chr4	83119029	GAAAAAAAAAA	GAAAAAAAAAAA	106	256	0.785156	Psip1	-
chr4	116381840	t	tTTT	85.5	69	0.130435	Ccdc163	+
chr4	130026486	AATTCATTC	AATTC	214	40	1	Zcchc17	-
chr4	135827111	aca	a	118	51	0.176471	Tcea3	+
chr4	138012609	C	CCTTTTTTTTT	68.5	59	0.118644	Camk2n1	+
chr4	138955665	T	TT	24.5	43	0.116279	Ubr4	+
chr4	146632710	C	CT	217	918	0.615468	Gm13152	+
chr4	146651010	A	AA	34.5	653	0.209801	Gm13152	+
chr4	148569544	taaaaaaaaaaaaaaAAAAAAAA	tAAAAAAAAaaaaaaaaaaaaaaAAAAAAAA	108	53	0.169811	Kif1b	-
chr5	5093092	ATG	AAAAAAAAAAAAAAAAAAAATG	150	17	0.411765	Cdk14	-
chr5	38691528	TG	T	214	150	0.973333	Otop1	+
chr5	38713129	TA	TTA	14.6	144	0.159722	Drd5	+
chr5	38928467	Tgagagagagagagagagagagagagagagagagaga	Tgagagagagagagagagagagagagagagagaga	49.5	53	0.0943396	Wdr1	-
chr5	71405877	TAAA	TAAAA	214	40	0.975	Gabra2	-
chr5	88108097	Agtgtgtgtgtgtgtgtgtgtgtgtgtgtgtttgtgtttgtgtgtgtgtgtgtgtgtgtgtgtg	Agtgtgtgtgtgtgtgtgtgtgtgtgtgtttgtgtttgtgtgtgtgtgtgtgtgtgtgtgtg	65.5	44	0.136364	Csn1s1	+
chr5	88244088	a	aA,aAA	74.5	79	0.139241	Csn1s2b	+
chr5	93235589	Gcacacacacacacacacacacacacacacacac	Gcacacacacacacacacacacacacacacac	117	52	0.153846	Shroom3	+
chr5	104866666	TG	TTG	73.5	69	0.202899	Spp1	+
chr5	104866666	TG	TTG	73.5	69	0.202899	Spp1	+
chr5	104866666	TG	TTG	73.5	69	0.202899	Spp1	+
chr5	104866666	TG	TTG	73.5	69	0.202899	Spp1	+
chr5	104866666	TG	TTG	73.5	69	0.202899	Spp1	+
chr5	105457537	AG	A	17.5	74	0.135135	Gbp8	-
chr5	108150629	GT	G	214	15	1	Gfi1	-
chr5	108150629	GT	G	214	15	1	Gfi1	-
chr5	111706116	GCC	GC	214	106	0.971698	Ttc28	+
chr5	121183247	ggagagagagagagagagagagagagagagagagagagaga	ggagagagagagagagagagagagagagagagagagaga	96.5	28	0.214286	Oas2	-
chr5	121198514	ACCCCCCCC	ACCCCCCC	54.5	63	1	Oas2	-
chr5	122950860	ac	a	57.5	68	0.25	Atp2a2	-
chr5	122950860	ac	a	57.5	68	0.25	Atp2a2	-
chr5	122950860	ac	a	57.5	68	0.25	Atp2a2	-
chr5	123565648	cGTAC	cAC	61.5	97	0.0824742	Tmem120b	+
chr5	129251669	GCG	GG	22.5	15	0.333333	Piwil1	+
chr5	130013011	tGTA	tTA,tA,t	86.5	108	0.361111	Sfswap	+
chr5	131952572	AG	AGG	214	84	0.952381	Auts2	-
chr5	135213083	Tgagagagagagagagagagagagagagaga	Tgagagagagagagagagagagagagaga	41.5	36	0.111111	Eln	-
chr5	135525658	c	cCCCCC,cCCCCCCC	145	34	0.235294	Stx1a	+
chr6	4468406	Aatatatatatatatatatatatatatatatat	Aatatatatatatatatatatatatatatat	66.5	7	0.571429	Col1a2	+
chr6	22272232	GATATATATATATATATAT	GATATATATATATATAT	108	87	0.241379	Fam3c	-
chr6	38613345	GCC	GCCC	214	29	1	Clec2l	+
chr6	48413816	CCC	C	12.7	34	0.176471	Sspo	+
chr6	52210629	ccg	cCGcg	214	32	0.9375	Hoxa13	-
chr6	72259796	TGGG	TGG	214	89	0.955056	Sftpb	+
chr6	84537780	T	TGGAGCAGCTGGG	214	41	0.926829	Cyp26b1	-
chr6	84537780	T	TGGAGCAGCTGGG	214	41	0.926829	Cyp26b1	-
chr6	85206309	cac	c	26.5	21	0.142857	Sfxn5	-
chr6	86900759	TC	T	51.5	50	0.2	Aak1	+
chr6	86900759	TC	T	51.5	50	0.2	Aak1	+
chr6	119156440	C	CCGTTGCT	182	105	0.047619	Dcp1b	+
chr6	120181492	cac	c	93.5	65	0.107692	B4galnt3	-
chr6	126593461	GCCCCCCCC	GCCCCCCC	69.5	48	0.875	Kcna1	-
chr6	136664437	ATCAA	AAA,A,ACAA	43.4	40	0.175	Gucy2c	-
chr6	136664437	ATCAA	AAA,A,ACAA	43.4	40	0.175	Gucy2c	-
chr6	137683858	ACCGCGCTCGCCGCCGCC	ACC	214	36	0.972222	Strap	+
chr6	139720891	tgt	t	24.5	120	0.175	Pik3c2g	+
chr6	142190591	TAAAA	TAAAAA	214	111	0.981982	Slco1a5	-
chr6	142190591	TAAAA	TAAAAA	214	111	0.981982	Slco1a5	-
chr7	3304476	ACCC	ACC	214	80	0.9625	Prkcg	+
chr7	3412529	AA	A	178	126	0.801587	Cacng8	+
chr7	3412570	CC	C	91.5	86	0.406977	Cacng8	+
chr7	3412613	AG	A	176	45	0.622222	Cacng8	+
chr7	13846249	GG	G	214	228	0.934211	6330408A02Rik	-
chr7	13891273	GCCCCC	GCCCC	148	72	0.986111	Lig1	+
chr7	13891273	GCCCCC	GCCCC	148	72	0.986111	Lig1	+
chr7	13891273	GCCCCC	GCCCC	148	72	0.986111	Lig1	+
chr7	14058228	Agtgtgtgtgtgtgtgtgtgtgtgtgtgtg	Agtgtgtgtgtgtgtgtgtgtgtgtgtg	103	189	0.142857	Bsph1	+
chr7	19871940	Ggtgtgtgtgtgtgtgtgtgtgtgtgtgtgtgtgtg	Ggtgtgtgtgtgtgtgtgtgtgtgtgtgtgtgtg	171	62	0.177419	Rtn2	+
chr7	25284687	ACCCCCCCCCCC	ACCCCCCCCCC	16.6	19	0.526316	Cadm4	+
chr7	38979802	GCCCCCCC	GCCCCCC	99.5	28	0.964286	1600014C10Rik	+
chr7	38979802	GCCCCCCC	GCCCCCC	99.5	28	0.964286	1600014C10Rik	+
chr7	51200710	A	AA	43.5	75	0.12	Klk1b7-ps	+
chr7	67144608	AGC	A	10.8	30	0.2	Snurf	-
chr7	67144608	AGC	A	10.8	30	0.2	Snrpn	-
chr7	67144608	AGC	A	10.8	30	0.2	Snrpn	-
chr7	67144608	AGC	A	10.8	30	0.2	Snrpn	-
chr7	71879597	Ctgtgtgtgtgtgtgtgtgtgtgtgtgtgtgtgtg	Ctgtgtgtgtgtgtgtgtgtgtgtgtgtgtgtg	73.5	41	0.121951	Apba2	+
chr7	71975116	a	aAA	121	80	0.05	Fam189a1	-
chr7	75097704	tc	t	12.7	78	0.192308	Igf1r	+
chr7	92096150	CT	CTTCTTCCATGTTTACAGTTGTAGTTAAT	102	4	0.75	Vmn2r65	-
chr7	97342847	T	TT	43.5	70	0.0857143	Picalm	+
chr7	97342847	T	TT	43.5	70	0.0857143	Picalm	+
chr7	97342847	T	TT	43.5	70	0.0857143	Picalm	+
chr7	97342847	T	TT	43.5	70	0.0857143	Picalm	+
chr7	97342847	T	TT	43.5	70	0.0857143	Picalm	+
chr7	97342847	T	TT	43.5	70	0.0857143	Picalm	+
chr7	107603881	A	AG	214	120	0.975	C2cd3	+
chr7	109125984	tc	t	54.5	26	0.346154	Numa1	+
chr7	120495267	aatatatatatatatatat	aatatatatatatatat	99.5	25	0.24	Btbd10	-
chr7	130268155	t	tTTTTTTTTTTTTTTTTTTTTTTT	80.5	35	0.171429	Tnrc6a	+
chr7	147109675	TCCCCCC	TCCCCC	127	60	0.95	Kndc1	+
chr7	148879258	GAAGATCAAGATCAA	GAAGATCAA	214	78	0.974359	Muc2	+
chr7	149688627	t	tTTTTTT	207	61	0.229508	Tnnt3	+
chr7	149688627	t	tTTTTTT	207	61	0.229508	Tnnt3	+
chr7	149688627	t	tTTTTTT	207	61	0.229508	Tnnt3	+
chr7	149688627	t	tTTTTTT	207	61	0.229508	Tnnt3	+
chr7	149688627	t	tTTTTTT	207	61	0.229508	Tnnt3	+
chr7	149688627	t	tTTTTTT	207	61	0.229508	Tnnt3	+
chr7	149688627	t	tTTTTTT	207	61	0.229508	Tnnt3	+
chr7	149688627	t	tTTTTTT	207	61	0.229508	Tnnt3	+
chr7	149688627	t	tTTTTTT	207	61	0.229508	Gm14492	-
chr7	150682964	Gcacacacacacacacacacacacacacacacacacacacacacacacaca	Gcacacacacacacacacacacacacacacacacacacacacacacaca	89.5	61	0.163934	Slc22a18	+
chr7	150682964	Gcacacacacacacacacacacacacacacacacacacacacacacacaca	Gcacacacacacacacacacacacacacacacacacacacacacacaca	89.5	61	0.163934	Slc22a18	+
chr8	12429977	GT	G	48.5	40	0.175	Gm5607	+
chr8	27273316	AG	A	120	56	0.196429	Thap1	+
chr8	55610345	CAAA	CAAAA	214	81	0.975309	Spcs3	-
chr8	73270158	AGGG	AGG	214	102	0.960784	Pde4c	+
chr8	73288662	TGG	TG	214	155	0.967742	Ifi30	-
chr8	73878482	cgtgtgtgtgtgtgtgtgtgtgtgtgtgtgt	cgtgtgtgtgtgtgtgtgtgtgtgtgtgt	96.5	33	0.151515	Myo9b	+
chr8	73878482	cgtgtgtgtgtgtgtgtgtgtgtgtgtgtgt	cgtgtgtgtgtgtgtgtgtgtgtgtgtgt	96.5	33	0.151515	Myo9b	+
chr8	73878482	cgtgtgtgtgtgtgtgtgtgtgtgtgtgtgt	cgtgtgtgtgtgtgtgtgtgtgtgtgtgt	96.5	33	0.151515	Myo9b	+
chr8	85853062	A	AA	26.5	49	0.122449	Elmod2	-
chr8	85853062	A	AA	26.5	49	0.122449	Elmod2	-
chr8	91255763	Cgtgtgtgtgtgtgtgtgtgtgtgtgtgtgtgtgtgt	Cgtgtgtgtgtgtgtgtgtgtgtgtgtgtgtgt	78.5	28	0.107143	Cyld	+
chr8	91255763	Cgtgtgtgtgtgtgtgtgtgtgtgtgtgtgtgtgtgt	Cgtgtgtgtgtgtgtgtgtgtgtgtgtgtgtgt	78.5	28	0.107143	Cyld	+
chr8	91255763	Cgtgtgtgtgtgtgtgtgtgtgtgtgtgtgtgtgtgt	Cgtgtgtgtgtgtgtgtgtgtgtgtgtgtgtgt	78.5	28	0.107143	Cyld	+
chr8	91255763	Cgtgtgtgtgtgtgtgtgtgtgtgtgtgtgtgtgtgt	Cgtgtgtgtgtgtgtgtgtgtgtgtgtgtgtgt	78.5	28	0.107143	Cyld	+
chr8	106705933	TCC	TC	214	130	0.992308	Bean1	+
chr8	106705933	TCC	TC	214	130	0.992308	Bean1	+
chr8	106705933	TCC	TC	214	130	0.992308	Bean1	+
chr8	110109584	cac	c	30.5	117	0.0512821	Psmd7	-
chr8	114213306	TGGGGGGGGGGGGG	TGGGGGGGGGGG	13.7	25	0.2	Ctrb1	-
chr8	114542837	Tacacacacacacacacacacacacacacacaca	Tacacacacacacacacacacacacacacaca	35.5	50	0.1	Terf2ip	+
chr8	119038669	GAG	GG	19.5	50	0.3	Dynlrb2	+
chr9	7465083	TG	TGG	214	128	0.953125	Mmp1a	+
chr9	21751891	Agtgtgtgtgtgtgtgtgtgtgtgtgtgtgtgtgtgtgtgtgtgt	Agtgtgtgtgtgtgtgtgtgtgtgtgtgtgtgtgtgtgtgtgt	63.5	56	0.0892857	BC018242	+
chr9	39291923	TT	T	56.5	125	0.904	Olfr44	-
chr9	40153468	a	aCA	149	67	0.0746269	Gramd1b	-
chr9	62593795	Tctcctcctcctcctcctcctcctcctcctcctc	Tctcctcctcctcctcctcctcctcctcctc	52.5	52	0.0576923	Itga11	+
chr9	65127937	TGGG	TGG	214	63	0.857143	Cilp	+
chr9	66281860	CTTTTTTTTTT	CTTTTTTTTTTT	42.5	157	0.821656	Herc1	+
chr9	67243219	aca	a	63.5	122	0.0655738	Tln2	-
chr9	67726823	tAA	t	38.5	49	0.102041	Vps13c	+
chr9	67813243	CATATATATATATATATA	CATATATATATATATA	84.5	41	0.195122	Vps13c	+
chr9	72846984	T	TTT	12.7	27	0.185185	Ccpg1	+
chr9	72846984	T	TTT	12.7	27	0.185185	Ccpg1	+
chr9	79449035	Aatatatatatatatatata	Aatatatatatatatata	139	56	0.214286	Col12a1	-
chr9	85739206	T	TT	32.5	88	0.136364	Tpbg	+
chr9	85739206	T	TT	32.5	88	0.136364	Tpbg	+
chr9	99375190	ggtgtgtgtgtgtgtgtgtgtgtgtgtgtg	ggtgtgtgtgtgtgtgtgtgtgtgtgtg	217	63	0.206349	Nme9	+
chr9	101841192	TGT	T	44.5	40	0.175	Ephb1	-
chr9	101841192	TGT	T	44.5	40	0.175	Ephb1	-
chr9	103014440	ttcctcctcctcctcctcctcctc	ttcctcctcctcctcctcctc	104	41	0.121951	Rab6b	+
chr9	103118303	Ttgtgtgtgtgtgtgtgtgtgtgtgtgtgtgtgtgtgtgt	Ttgtgtgtgtgtgtgtgtgtgtgtgtgtgtgtgtgtgt	22.5	50	0.06	Trf	-
chr9	105625130	tacacacacacacacacacacacacac	tacacacacacacacacacacacac	56.5	12	0.25	Col6a6	-
chr9	105836537	GAAA	GAA	214	133	0.992481	Col6a5	-
chr9	110420650	ttttttctttttctttttctttttctttttctt	tTTTTTCtttttctttttctttttctttttctttttctt	214	92	0.326087	Kif9	+
chr9	110420650	ttttttctttttctttttctttttctttttctt	tTTTTTCtttttctttttctttttctttttctttttctt	214	92	0.326087	Kif9	+
chr9	113875600	taa	tTTaa	10.8	38	0.105263	Ubp1	+
chr9	113875600	taa	tTTaa	10.8	38	0.105263	Ubp1	+
chr9	123732405	ATTCTTC	ATTC	214	135	0.955556	Fyco1	-
chr9	123732405	ATTCTTC	ATTC	214	135	0.955556	Fyco1	-
chrX	46847908	gctctctctctctctctctctctctct	gctctctctctctctctctctctct	105	40	0.175	Arhgap36	+
chrX	50994072	TCC	TCCC	217	87	0.37931	4933416I08Rik	+
chrX	54641845	AG	A	79.5	174	0.218391	Rbmx	-
chrX	54641845	AG	A	79.5	174	0.218391	Rbmx	-
chrX	54641845	AG	A	79.5	174	0.218391	Rbmx	-
chrX	57320428	Ttaaataaataaataaataaataaataaataaataaataaataaataaa	Ttaaataaataaataaataaataaataaataaataaataaataaa	218	30	0.466667	Mcf2	-
chrX	100099195	Tgagagagagagagagagagagagagagagagagagagagagagagaga	TGAgagagagagagagagagagagagagagagagagagagagagagagaga	185	47	0.255319	Dmrtc1a	-
chrX	100099195	Tgagagagagagagagagagagagagagagagagagagagagagagaga	TGAgagagagagagagagagagagagagagagagagagagagagagagaga	185	47	0.255319	Dmrtc1a	-
chrX	100099195	Tgagagagagagagagagagagagagagagagagagagagagagagaga	TGAgagagagagagagagagagagagagagagagagagagagagagagaga	185	47	0.255319	Dmrtc1a	-
chrX	156302440	Ggtgtgtgtgtgtgtgtgtgtgtgtgtgtgtgtgtgt	Ggtgtgtgtgtgtgtgtgtgtgtgtgtgtgtgtgt	13.7	36	0.111111	Sh3kbp1	+
chrX	156302440	Ggtgtgtgtgtgtgtgtgtgtgtgtgtgtgtgtgtgt	Ggtgtgtgtgtgtgtgtgtgtgtgtgtgtgtgtgt	13.7	36	0.111111	Sh3kbp1	+
chrX	156302440	Ggtgtgtgtgtgtgtgtgtgtgtgtgtgtgtgtgtgt	Ggtgtgtgtgtgtgtgtgtgtgtgtgtgtgtgtgt	13.7	36	0.111111	Sh3kbp1	+
chrX	156411035	CTTT	CTT	214	90	0.977778	Sh3kbp1	+
chrX	156411035	CTTT	CTT	214	90	0.977778	Sh3kbp1	+
chrX	156411035	CTTT	CTT	214	90	0.977778	Sh3kbp1	+
chrX	166424887	G	GCCTAG	217	43	0.511628	Mid1	+
chrX	166424887	G	GCCTAG	217	43	0.511628	Mid1	+

## Sheet: Fhit++ 4 wk DMBA
Chrom	INDEL Location	REF Allele	ALT Allele	QUAL Score	Reading Depth	INDEL Frequency	Overlapping Gene	Overlapping Gene Orientation
chr10	12221152	TC	TTTC	29.5	31	0.225806	Utrn	-
chr10	23546371	GTTTTTTTTTTTTTTTTT	GTTTTTTTTTTTTTTTTTTTT	17.3	17	0.411765	Slc18b1	+
chr10	42254450	tattt	tttt,ttt,t	25.5	54	0.203704	Snx3	+
chr10	53350168	t	tT	101	85	0.117647	Mcm9	-
chr10	69629853	Ggtgtgtgtgtgtgtgtgtgtgtgtgtgtgt	Ggtgtgtgtgtgtgtgtgtgtgtgtgtgt	42.5	12	0.25	Ccdc6	+
chr10	70810656	GCCCC	GCCC	35	4	1	Ipmk	+
chr10	75505593	T	TT	92.5	66	0.19697	Zfp280b	+
chr10	79820841	Gacacacacacacacacacacacacacacacacacacacac	Gacacacacacacacacacacacacacacacacacacac	99.5	37	0.189189	Plk5	+
chr10	80641515	C	CC	211	209	0.76555	Eef2	+
chr10	86338173	acaca	a	11.8	126	0.031746	Stab2	-
chr10	88357049	TC	T	10.8	76	0.184211	Slc5a8	+
chr10	126913670	gcaacaacaacaacaacaacaac	gcaacaacaacaacaacaac	73.5	16	0.1875	R3hdm2	+
chr10	126913670	gcaacaacaacaacaacaacaac	gcaacaacaacaacaacaac	73.5	16	0.1875	R3hdm2	+
chr10	126913670	gcaacaacaacaacaacaacaac	gcaacaacaacaacaacaac	73.5	16	0.1875	R3hdm2	+
chr10	127098454	gtg	g	39.5	17	0.176471	Nab2	-
chr10	127098454	gtg	g	39.5	17	0.176471	Nab2	-
chr11	3036034	A	AGAT	214	529	0.901701	Sfi1	-
chr11	3037138	A	ACTACAGGATTTTCATTCATAAGTGACTT	217	243	0.251029	Sfi1	-
chr11	3057825	AGGAGCCCTGAGCGCG	A	214	619	0.788368	Sfi1	-
chr11	3087444	GAAAAAAAAAA	GAAAAAAAAA	122	475	0.808421	Sfi1	-
chr11	5864524	cctctctctctctctctctctctctctctctct	cctctctctctctctctctctctctctctct	217	124	0.258065	Ykt6	+
chr11	17094657	C	CCTTTTTTTTTTTTTTT	19.5	27	0.148148	Ppp3r1	+
chr11	33545464	Ggtgtgtgtgtgtgtgtgtgtgt	Ggtgtgtgtgtgtgtgtgtgt	44.5	51	0.137255	Kcnip1	-
chr11	33545464	Ggtgtgtgtgtgtgtgtgtgtgt	Ggtgtgtgtgtgtgtgtgtgt	44.5	51	0.137255	Kcnip1	-
chr11	33545464	Ggtgtgtgtgtgtgtgtgtgtgt	Ggtgtgtgtgtgtgtgtgtgt	44.5	51	0.137255	Kcnip1	-
chr11	51464620	CGGG	CGGGG	214	96	0.927083	D930048N14Rik	+
chr11	60018599	G	GG,GGG	13.4	9	0.333333	Srebf1	-
chr11	69144332	Gtctctctctctctctctctctctctctctc	Gtctctctctctctctctctctctctctc	110	69	0.130435	Kcnab3	+
chr11	69805816	gtatatatatatatatatatat	gtatatatatatatatatat	62.5	14	0.285714	Gabarap	+
chr11	72009098	TCACACACACACACACACAC	TCACACACACACACACAC	42.5	16	0.1875	4933427D14Rik	-
chr11	78781464	Aacacacacacacacacacaca	Aacacacacacacacacaca	12.7	20	0.15	Lgals9	-
chr11	78781464	Aacacacacacacacacacaca	Aacacacacacacacacaca	12.7	20	0.15	Lgals9	-
chr11	79226180	t	tTT	69.5	54	0.12963	Nf1	+
chr11	79254628	TC	TTC	21.5	94	0.0851064	Nf1	+
chr11	88577814	A	AA	46.5	45	0.133333	Msi2	-
chr11	88577814	A	AA	46.5	45	0.133333	Msi2	-
chr11	94641101	CGC	C	24.5	35	0.257143	Tmem92	-
chr11	94641101	CGC	C	24.5	35	0.257143	Tmem92	-
chr11	96902349	t	tT,tTT	39.7	91	0.0659341	Lrrc46	-
chr11	97315832	Cgtgtgtgtgtgtgtgtgtgtgtgtgtgtgtgtgtgtgtgtgtg	Cgtgtgtgtgtgtgtgtgtgtgtgtgtgtgtgtgtgtgtgtg	169	93	0.11828	Arhgap23	+
chr11	99248464	ATA	AATA	13.7	33	0.151515	Krt10	-
chr11	101529105	T	TT	66.5	55	0.181818	Arl4d	+
chr11	102636937	Cctctctctctctctctctctctc	Cctctctctctctctctctctc	41.5	70	0.1	Adam11	+
chr11	102636937	Cctctctctctctctctctctctc	Cctctctctctctctctctctc	41.5	70	0.1	Adam11	+
chr12	35776027	T	TT	22.5	29	0.137931	Snx13	+
chr12	55864583	AG	A	15.6	59	0.101695	Snx6	-
chr12	70457227	t	tAT	95.5	53	0.0943396	Nemf	-
chr12	70474486	T	TT	54.5	95	0.147368	Arf6	+
chr12	92247981	agaaag	a	111	37	0.243243	Cep128	-
chr13	12551424	aGGT	a,aT,aAAAAATTTTTGGT	59	40	0.25	Lgals8	-
chr13	12551424	aGGT	a,aT,aAAAAATTTTTGGT	59	40	0.25	Lgals8	-
chr13	13868233	gtgtg	g	83.5	29	0.103448	Lyst	+
chr13	30764361	Ggtgtgtgtgtgtgtgtgtgtgtgtgtgtgtgtgtgtgtgt	Ggtgtgtgtgtgtgtgtgtgtgtgtgtgtgtgtgtgtgt	19.5	35	0.0857143	Dusp22	+
chr13	30764361	Ggtgtgtgtgtgtgtgtgtgtgtgtgtgtgtgtgtgtgtgt	Ggtgtgtgtgtgtgtgtgtgtgtgtgtgtgtgtgtgtgt	19.5	35	0.0857143	Dusp22	+
chr13	46741880	ATTTTTT	ATTTTTTT	55.5	61	0.491803	Cap2	+
chr13	66534353	ccttgtatgtctt	cctt	182	17	0.588235	2410141K09Rik	-
chr13	120165092	a	aA	37.5	68	0.102941	Nnt	-
chr13	120165092	a	aA	37.5	68	0.102941	Nnt	-
chr13	120277165	CGGGG	CGGG	78.5	70	0.271429	3110070M22Rik	-
chr13	120277165	CGGGG	CGGG	78.5	70	0.271429	Gm7120	+
chr14	31415604	Cagagagagagagagagagagagagagagagagagaga	Cagagagagagagagagagagagagagagagagaga	146	60	0.15	Prkcd	-
chr14	32247338	Aagagagagagagagagagagagagagaga	Aagagagagagagagagagagagagaga	137	83	0.144578	Sh3bp5	-
chr14	52947728	TCCCCCCCCC	TCCCCCCCCCCCCCCCCCCCCCCCCCC,TCCCCCCCCCCCCCCCCCCAACCCCCCCCCCCCCC	19.5	4	0.5	Sall2	-
chr14	57177699	A	AA	23.5	30	0.133333	Cenpj	-
chr14	58572933	aca	a	123	221	0.117647	Efha1	-
chr14	60392606	cagagagagagagagagagagagagagag	cagagagagagagagagagagagagag	144	54	0.166667	Atp8a2	-
chr14	67990655	Ttctctctctctctctctctctctctctctc	Ttctctctctctctctctctctctctctc	81.5	31	0.193548	4930438E09Rik	-
chr14	67990655	Ttctctctctctctctctctctctctctctc	Ttctctctctctctctctctctctctctc	81.5	31	0.193548	Ebf2	+
chr14	69224675	A	AA	24.5	63	0.15873	Adam28	-
chr14	80019501	tGC	tTTTTTTTTTTTGC,t,tTTTTTTTTTGC	79.2	93	0.16129	Sugt1	+
chr15	4003869	GAAAA	GAAA	193	20	1	Oxct1	+
chr15	4041145	CTTTTTTTTTTTTTTT	CCCCATTCCCCATTTAAAACCCCTTTTTTTTTTTTTTTTTTTTTTTT	52.5	67	0.223881	Oxct1	+
chr15	9459500	Tgagagagagagagagagagagagagagagagagagagagagaga	Tgagagagagagagagagagagagagagagagagagagagaga	27.5	39	0.0769231	Il7r	-
chr15	48371747	T	TT	11.8	33	0.121212	Csmd3	-
chr15	63611047	Aacacacacacacacacacacacacacacacac	Aacacacacacacacacacacacacacacac	25.5	58	0.12069	Gsdmc	-
chr15	65848044	AGGGGGGGGGGGG	AGGGGGGGGGGG	12.7	23	0.521739	Kcnq3	-
chr15	76285059	GA	G	214	105	0.980952	Bop1	-
chr15	76286055	TGGGGGGGG	TGGGGGGG	69.5	44	0.863636	Bop1	-
chr15	76528568	C	CC	63.1	17	0.294118	Gpt	+
chr15	79502637	TCT	TT,T	52.5	40	0.275	Tomm22	+
chr15	81500547	T	TT	107	52	0.230769	L3mbtl2	+
chr15	82174586	CTGTGTGTGTGTGTGTGTGT	CTGTGTGTGTGTGTGTGT	34.5	104	0.0961538	Fam109b	+
chr15	84123207	C	CCCC,CCCCCCCCCC	39	25	0.2	Parvb	+
chr15	89016393	CA	C	65.5	104	0.0576923	Dennd6b	-
chr15	89017482	TAGagagagagagagagaga	Tagagagagagagagaga	91.5	86	0.116279	Dennd6b	-
chr15	89017849	AGGGG	AGGG	214	29	0.965517	Dennd6b	-
chr15	90370622	aca	a	37.5	16	0.1875	Cpne8	-
chr15	99452626	cac	c	21.5	46	0.108696	Racgap1	-
chr15	99452626	cac	c	21.5	46	0.108696	Racgap1	-
chr15	99452626	cac	c	21.5	46	0.108696	Racgap1	-
chr15	102008243	AGCAGCCGGCCCAGCTCCCTGC	AGC	214	13	1	Csad	-
chr16	4940474	GAATTCAATTC	GAATTC	214	99	0.949495	Nudt16l1	+
chr16	11994057	agc	aAgc	51.5	45	0.2	Shisa9	+
chr16	11994057	agc	aAgc	51.5	45	0.2	Shisa9	+
chr16	15714231	T	TT	17.5	66	0.0909091	Prkdc	+
chr16	18397920	G	GTGAGTACCTGTCACTCGTGGCCGCCTCTTCTG	47.5	17	0.235294	Arvcf	+
chr16	18397920	G	GTGAGTACCTGTCACTCGTGGCCGCCTCTTCTG	47.5	17	0.235294	Arvcf	+
chr16	18397920	G	GTGAGTACCTGTCACTCGTGGCCGCCTCTTCTG	47.5	17	0.235294	Arvcf	+
chr16	18397920	G	GTGAGTACCTGTCACTCGTGGCCGCCTCTTCTG	47.5	17	0.235294	Arvcf	+
chr16	18397920	G	GTGAGTACCTGTCACTCGTGGCCGCCTCTTCTG	47.5	17	0.235294	Arvcf	+
chr16	18397920	G	GTGAGTACCTGTCACTCGTGGCCGCCTCTTCTG	47.5	17	0.235294	Arvcf	+
chr16	18624365	gag	g	86.5	87	0.0689655	2013-09-05	-
chr16	32755791	G	GGACCAAGTACAACAAACATGTTAACCTGAA	105	278	0.341727	Muc4	+
chr16	38191607	t	tT	45.5	21	0.238095	Gsk3b	+
chr16	48442592	t	tT	22.5	44	0.181818	Morc1	+
chr16	48480092	ATTTTTTTTTT	ATTTTTTTTT	71.5	65	0.830769	Morc1	+
chr16	56024291	cac	c	57.5	62	0.129032	Pcnp	-
chr16	93685276	tGTG	t,tTTTTTTTTTGTG,tTTTTTTTTTTGTG	89.5	62	0.193548	Cbr3	+
chr17	12454064	GCCCC	GCCCCC	18.5	32	0.25	Map3k4	-
chr17	13174575	AGAC	AAAAAAAGAC,A,AAC	51.2	80	0.05	Wtap	-
chr17	13174575	AGAC	AAAAAAAGAC,A,AAC	51.2	80	0.05	Wtap	-
chr17	13174575	AGAC	AAAAAAAGAC,A,AAC	51.2	80	0.05	Wtap	-
chr17	13561343	TGTT	TTT,TT	58.5	86	0.197674	Tcp10c	+
chr17	23496958	TTCT	T	217	469	0.385928	Vmn2r115	+
chr17	24244270	A	AA	70.5	32	0.25	Pdpk1	-
chr17	24244270	A	AA	70.5	32	0.25	Pdpk1	-
chr17	24578792	GT	G	42.5	45	0.177778	Dnase1l2	-
chr17	45698940	ctctc	c	69.5	98	0.0510204	Nfkbie	+
chr17	46860223	G	GG	12.7	65	0.0769231	Pex6	+
chr17	47490865	ACCC	ACC	214	115	0.982609	Trerf1	+
chr17	47490865	ACCC	ACC	214	115	0.982609	Trerf1	+
chr17	47573938	ACA	A	52.5	42	0.214286	1700001C19Rik	-
chr17	47573938	ACA	A	52.5	42	0.214286	AI661453	+
chr17	51924847	tGC	t,tTTTTTTGC	103	84	0.238095	Satb1	-
chr17	51924847	tGC	t,tTTTTTTGC	103	84	0.238095	Satb1	-
chr17	51924847	tGC	t,tTTTTTTGC	103	84	0.238095	Satb1	-
chr17	51924847	tGC	t,tTTTTTTGC	103	84	0.238095	Satb1	-
chr17	64632918	CCAGTCAGTCAG	CCAGTCAGTCAGTCAG	214	59	0.847458	Pja2	-
chr17	64632918	CCAGTCAGTCAG	CCAGTCAGTCAGTCAG	214	59	0.847458	Pja2	-
chr17	74601707	TAAAAAAAAAAA	TAAAAAAAAAA	58.5	55	0.818182	Memo1	-
chr17	90607627	T	TT	82.5	150	0.106667	Nrxn1	-
chr17	90607627	T	TT	82.5	150	0.106667	Nrxn1	-
chr17	95219640	tag	tAGag	217	122	0.42623	Gm1976	-
chr17	95219640	tag	tAGag	217	122	0.42623	Gm1976	-
chr17	95219640	tag	tAGag	217	122	0.42623	2610044O15Rik8	-
chr18	12334708	Cgtgtgtgtgtgtgtgtgtgtgtgtgtgtgtgt	Cgtgtgtgtgtgtgtgtgtgtgtgtgtgtgt	48.5	44	0.136364	3110002H16Rik	+
chr18	61398164	A	AT	214	25	0.96	Pde6a	+
chr18	65358260	GTT	GTTT	214	61	0.983607	Nedd4l	+
chr18	65358260	GTT	GTTT	214	61	0.983607	Nedd4l	+
chr18	80391734	A	AA	48.5	67	0.104478	Rbfa	-
chr19	4126040	GCCCCC	GCCCC	94.5	18	1	Tmem134	+
chr19	4126040	GCCCCC	GCCCC	94.5	18	1	Tmem134	+
chr19	4905936	Tcacacacacacacacacacacacac	Tcacacacacacacacacacacac	217	48	0.270833	Bbs1	-
chr19	5051956	C	CC	62.5	17	0.352941	Rin1	+
chr19	5422825	t	tT	14.6	28	0.142857	4930481A15Rik	+
chr19	5422825	t	tT	14.6	28	0.142857	4930481A15Rik	+
chr19	5422825	t	tT	14.6	28	0.142857	Drap1	-
chr19	9015608	TC	TTC	33.5	62	0.16129	Eml3	+
chr19	20863884	T	TT	38.5	97	0.123711	Tmc1	-
chr19	37644854	GTTTTT	GTTTT	99.5	21	1	Exoc6	+
chr19	37646143	ggg	gGGGTGGATGGATGGGTGGATgg	151	21	0.333333	Exoc6	+
chr19	38044464	Aacacacacacacacacacacacacacacacacacaca	Aacacacacacacacacacacacacacacacacaca	48.5	29	0.206897	Myof	-
chr19	45868235	Cagagagagagagagagaga	Cagagagagagagagaga	100	95	0.105263	Kcnip2	-
chr19	45868235	Cagagagagagagagagaga	Cagagagagagagagaga	100	95	0.105263	Kcnip2	-
chr19	45868235	Cagagagagagagagagaga	Cagagagagagagagaga	100	95	0.105263	Kcnip2	-
chr19	46558197	Ggtgtgtgtgtgtgtgtgtgtgtgtgtgtgtgtg	Ggtgtgtgtgtgtgtgtgtgtgtgtgtgtgtg	97.5	31	0.193548	Sufu	+
chr19	46558197	Ggtgtgtgtgtgtgtgtgtgtgtgtgtgtgtgtg	Ggtgtgtgtgtgtgtgtgtgtgtgtgtgtgtg	97.5	31	0.193548	Sufu	+
chr19	46786705	T	TT	19.5	45	0.155556	As3mt	+
chr19	53528502	CGCA	C,CCCCCCCCCCCCCCCCCGCA	75.4	17	0.294118	5830416P10Rik	-
chr19	55150729	aTG	aAAAAAAAAAAAAAAAAAAAAAAAAAAAAAATG,aAAAAAAAAAAAAAAAAAAAAAAAAAAAAAAAATG,aAAAAAAAAAAAAAAAAAAAAAAAAAAAATG	98.4	53	0.132075	Gpam	-
chr19	56428578	gtg	g	39.5	53	0.0943396	Nrap	-
chr19	56428578	gtg	g	39.5	53	0.0943396	Nrap	-
chr19	58902717	cacac	c	132	78	0.0769231	Hspa12a	-
chr19	61300950	GTG	GG	31.5	42	0.214286	Csf2ra	-
chr1	9536184	GCTC	GC	64.5	22	0.181818	Rrs1	+
chr1	20561391	aC	aAAC,a	12.9	32	0.15625	Pkhd1	-
chr1	36621762	ggagagagagagagagaga	ggagagagagagagaga	43.5	78	0.102564	Fam178b	-
chr1	36621762	ggagagagagagagagaga	ggagagagagagagaga	43.5	78	0.102564	Fam178b	-
chr1	37431110	TC	TTC	49.5	58	0.155172	Inpp4a	+
chr1	37431110	TC	TTC	49.5	58	0.155172	Inpp4a	+
chr1	54338649	Gtctctctctctctctctctctctctctctctctctctctctctctctctc	GTCtctctctctctctctctctctctctctctctctctctctctctctctctc	196	61	0.163934	Ccdc150	+
chr1	74931812	TGGGGGG	TGGGGGGG	47.5	14	0.571429	Fev	-
chr1	75189163	CGGGGG	CGGGG	158	34	1	Ankzf1	+
chr1	75189163	CGGGGG	CGGGG	158	34	1	Ankzf1	+
chr1	75189163	CGGGGG	CGGGG	158	34	1	Ankzf1	+
chr1	75189163	CGGGGG	CGGGG	158	34	1	Ankzf1	+
chr1	80572530	Gacacacacacacacacacacacacacacacacacacacacacaca	Gacacacacacacacacacacacacacacacacacacacacaca	77.5	43	0.139535	Dock10	-
chr1	87541141	AT	ATGTTT	17.5	94	0.255319	Sp140	+
chr1	89737304	tgt	t	15.6	39	0.102564	Sag	+
chr1	90108570	AGA	A	217	647	0.703246	Ugt1a5	+
chr1	90108570	AGA	A	217	647	0.703246	Ugt1a2	+
chr1	90108570	AGA	A	217	647	0.703246	Ugt1a1	+
chr1	90108570	AGA	A	217	647	0.703246	Ugt1a10	+
chr1	90108570	AGA	A	217	647	0.703246	Ugt1a9	+
chr1	90108570	AGA	A	217	647	0.703246	Ugt1a7c	+
chr1	90108570	AGA	A	217	647	0.703246	Ugt1a6b	+
chr1	90108570	AGA	A	217	647	0.703246	Ugt1a6a	+
chr1	90108946	AT	A	117	635	0.267717	Ugt1a5	+
chr1	90108946	AT	A	117	635	0.267717	Ugt1a2	+
chr1	90108946	AT	A	117	635	0.267717	Ugt1a1	+
chr1	90108946	AT	A	117	635	0.267717	Ugt1a10	+
chr1	90108946	AT	A	117	635	0.267717	Ugt1a9	+
chr1	90108946	AT	A	117	635	0.267717	Ugt1a7c	+
chr1	90108946	AT	A	117	635	0.267717	Ugt1a6b	+
chr1	90108946	AT	A	117	635	0.267717	Ugt1a6a	+
chr1	90112736	ATCA	A	87.5	76	0.223684	Ugt1a5	+
chr1	90112736	ATCA	A	87.5	76	0.223684	Ugt1a2	+
chr1	90112736	ATCA	A	87.5	76	0.223684	Ugt1a1	+
chr1	90112736	ATCA	A	87.5	76	0.223684	Ugt1a10	+
chr1	90112736	ATCA	A	87.5	76	0.223684	Ugt1a9	+
chr1	90112736	ATCA	A	87.5	76	0.223684	Ugt1a7c	+
chr1	90112736	ATCA	A	87.5	76	0.223684	Ugt1a6b	+
chr1	90112736	ATCA	A	87.5	76	0.223684	Ugt1a6a	+
chr1	90128832	GCCC	GC	35.5	276	0.126812	Heatr7b1	+
chr1	90134488	TACTGTAAAGAT	T	79.5	321	0.0965732	Heatr7b1	+
chr1	90144314	t	tTTCTCTCT	217	185	0.264865	Heatr7b1	+
chr1	90147996	CTTGG	CTTGGATTGG	217	152	0.763158	Heatr7b1	+
chr1	90152742	T	TT	217	385	0.298701	Heatr7b1	+
chr1	90155689	tG	tTTG,t	56.7	115	0.0608696	Heatr7b1	+
chr1	90155689	tG	tTTG,t	56.7	115	0.0608696	Hjurp	-
chr1	90163099	GT	GTT	217	404	0.321782	A730008H23Rik	-
chr1	90163099	GT	GTT	217	404	0.321782	Hjurp	-
chr1	90163099	GT	GTT	217	404	0.321782	6430706D22Rik	-
chr1	90166881	G	GCAG	217	143	0.412587	A730008H23Rik	-
chr1	90166881	G	GCAG	217	143	0.412587	Hjurp	-
chr1	92672330	AC	A	101	27	0.666667	Col6a3	-
chr1	92672330	AC	A	101	27	0.666667	Col6a3	-
chr1	92719018	A	AAA	13.7	24	0.166667	Col6a3	-
chr1	92719018	A	AAA	13.7	24	0.166667	Col6a3	-
chr1	106881527	GCGGG	G	40.5	12	0.5	Cdh20	+
chr1	130308983	aagagagagagagagagagagagagagagagaga	aagagagagagagagagagagagagagagaga	55.5	40	0.125	Dars	-
chr1	130308983	aagagagagagagagagagagagagagagagaga	aagagagagagagagagagagagagagagaga	55.5	40	0.125	Dars	-
chr1	134998040	TCCCCCCCCC	TCCCCCCCC	76.5	111	0.846847	Pik3c2b	+
chr1	137738437	tgt	t	20.5	51	0.0588235	Tnnt2	+
chr1	137738437	tgt	t	20.5	51	0.0588235	Tnnt2	+
chr1	137738437	tgt	t	20.5	51	0.0588235	Tnnt2	+
chr1	137738437	tgt	t	20.5	51	0.0588235	Tnnt2	+
chr1	137738437	tgt	t	20.5	51	0.0588235	Tnnt2	+
chr1	137738437	tgt	t	20.5	51	0.0588235	Tnnt2	+
chr1	137738437	tgt	t	20.5	51	0.0588235	Tnnt2	+
chr1	137738437	tgt	t	20.5	51	0.0588235	Tnnt2	+
chr1	137738437	tgt	t	20.5	51	0.0588235	Tnnt2	+
chr1	141133663	CG	C	214	64	1	Crb1	-
chr1	155587667	T	TT	37.5	61	0.0819672	Rgs16	+
chr1	158232553	TCCC	TCC	214	78	1	Tdrd5	-
chr1	159466070	Ggtgtgtgtgtgtgtgtgtgtgtgtgtgtgtgtgtg	Ggtgtgtgtgtgtgtgtgtgtgtgtgtgtgtgtg	38.5	22	0.136364	Sec16b	+
chr1	159466070	Ggtgtgtgtgtgtgtgtgtgtgtgtgtgtgtgtgtg	Ggtgtgtgtgtgtgtgtgtgtgtgtgtgtgtgtg	38.5	22	0.136364	Sec16b	+
chr1	159466070	Ggtgtgtgtgtgtgtgtgtgtgtgtgtgtgtgtgtg	Ggtgtgtgtgtgtgtgtgtgtgtgtgtgtgtgtg	38.5	22	0.136364	Sec16b	+
chr1	160509691	GGTGTGTGTGTGT	GGTGTGTGTGT	39.5	19	0.157895	Astn1	+
chr1	160509691	GGTGTGTGTGTGT	GGTGTGTGTGT	39.5	19	0.157895	Astn1	+
chr1	173209242	AGG	AGGG	214	115	0.956522	Ppox	-
chr1	175279256	TGGGGG	TGGGG	119	35	0.857143	Cadm3	-
chr1	182041368	TTGTGTGTGTGTGTGTGTGT	TTGTGTGTGTGTGTGTGT	105	32	0.1875	Cdc42bpa	+
chr1	183750797	AG	A	22.5	53	0.113208	Lbr	-
chr1	183836460	c	cCC,cCCCCCCCCCCCCCCCCCCCCCCCC	40	67	0.0746269	Enah	-
chr1	183836460	c	cCC,cCCCCCCCCCCCCCCCCCCCCCCCC	40	67	0.0746269	Enah	-
chr1	183836460	c	cCC,cCCCCCCCCCCCCCCCCCCCCCCCC	40	67	0.0746269	Enah	-
chr1	183836460	c	cCC,cCCCCCCCCCCCCCCCCCCCCCCCC	40	67	0.0746269	Enah	-
chr1	195020676	tgt	t	24.5	37	0.108108	Traf3ip3	-
chr2	3353796	Ctatatatatatatatatata	Ctatatatatatatatata	128	38	0.184211	Dclre1c	+
chr2	3353796	Ctatatatatatatatatata	Ctatatatatatatatata	128	38	0.184211	Dclre1c	+
chr2	3353796	Ctatatatatatatatatata	Ctatatatatatatatata	128	38	0.184211	Dclre1c	+
chr2	12999236	Tagagagagagagagagagagagagagagagagaga	Tagagagagagagagagagagagagagagagaga	87.5	87	0.0689655	Rsu1	-
chr2	25087889	C	CCCCCCC,CCCCCCCCC	35.5	35	0.114286	Slc34a3	-
chr2	30758575	GCCCCCCCCCCCCCCC	GCCCCCCCCCCCCCCCCCCCCCC	201	19	0.421053	Ptges	-
chr2	53062119	Ggtgtgtgtgtgtgtgtgtgtgtgtgtgtgtgtgtgtgt	Ggtgtgtgtgtgtgtgtgtgtgtgtgtgtgtgtgtgt	150	56	0.160714	Arl6ip6	+
chr2	66326016	gtgtg	g	36.5	148	0.0540541	Gm13629	+
chr2	66326016	gtgtg	g	36.5	148	0.0540541	Scn9a	-
chr2	70405215	GTCTCTCTCTCTCTCTCTCT	GTCTCTCTCTCTCTCTCT	188	92	0.184783	Gad1	+
chr2	84690079	ATC	AATC	11.8	177	0.0451977	Slc43a1	+
chr2	84690079	ATC	AATC	11.8	177	0.0451977	Slc43a1	+
chr2	84690079	ATC	AATC	11.8	177	0.0451977	Slc43a1	+
chr2	90757866	GA	GAA	154	7	1	Ptpmt1	-
chr2	109566329	A	AA	52.5	63	0.126984	Bdnf	+
chr2	109566329	A	AA	52.5	63	0.126984	Bdnf	+
chr2	109566329	A	AA	52.5	63	0.126984	Bdnf	+
chr2	109566329	A	AA	52.5	63	0.126984	Bdnf	+
chr2	118267835	Agtgtgtgtgtgtgtgtgtgtgtgtgtgtgtgtgtgtgtgtgtg	Agtgtgtgtgtgtgtgtgtgtgtgtgtgtgtgtgtgtgtgtg	43.5	61	0.0819672	Eif2ak4	+
chr2	118267835	Agtgtgtgtgtgtgtgtgtgtgtgtgtgtgtgtgtgtgtgtgtg	Agtgtgtgtgtgtgtgtgtgtgtgtgtgtgtgtgtgtgtgtg	43.5	61	0.0819672	Eif2ak4	+
chr2	150730299	GC	GCC	156	7	1	Abhd12	-
chr2	158608846	T	TTT	56.5	57	0.105263	Fam83d	+
chr2	160867217	Ggtgtgtgtgtgtgtgtgtgtgtgtgtgtgtgtgtgtgtgtgtgtgtgtg	GGTGTgtgtgtgtgtgtgtgtgtgtgtgtgtgtgtgtgtgtgtgtgtgtgtgtg	215	36	0.166667	Chd6	-
chr2	164236469	Tcacacacacacacacacacacacac	Tcacacacacacacacacacacac	122	70	0.142857	Rbpjl	+
chr2	178124134	CAAAAAAAAAAA	CAAAAAAAAAAAA	26.5	43	0.837209	Sycp2	-
chr2	179992683	T	TT	16.6	40	0.1	Rps21	+
chr3	15731755	gtg	g	17.5	66	0.0909091	LOC100038947	-
chr3	20054937	CGGTCAGCAGGGAGGGCCAGCAGGGAGGG	CGGCCAGCAGGGAGGG	187	5	1	Gyg	-
chr3	40708918	Agtgtgtgtgtgtgtgtgtgtgtgtgtgtgtgtg	Agtgtgtgtgtgtgtgtgtgtgtgtgtgtgtg	66.5	26	0.192308	3110057O12Rik	+
chr3	62283232	aCA	a,aAAAAAACA	39.5	33	0.272727	Dhx36	-
chr3	66779468	caaaaaaaaaaaaa	cAaaaaaaaaaaaaa	31.5	54	0.611111	Shox2	-
chr3	67844689	gtg	g	98.5	39	0.205128	Iqcj	+
chr3	67844689	gtg	g	98.5	39	0.205128	Gm21949	+
chr3	68675412	AATATATATATATATATA	AATATATATATATATA	189	126	0.166667	1110032F04Rik	+
chr3	85925041	C	CCTT	68.5	40	0.225	Sh3d19	+
chr3	94968475	GT	G	29.5	19	0.157895	Sema6c	+
chr3	94968475	GT	G	29.5	19	0.157895	Sema6c	+
chr3	94968475	GT	G	29.5	19	0.157895	Sema6c	+
chr3	94968475	GT	G	29.5	19	0.157895	Sema6c	+
chr3	94968475	GT	G	29.5	19	0.157895	Sema6c	+
chr3	95699357	TCCCC	TCCC	214	70	0.957143	Aph1a	+
chr3	95699357	TCCCC	TCCC	214	70	0.957143	Aph1a	+
chr3	99923514	Cgtgtgtgtgtgtgtgtgtgtgtgtgtgtgtgtgtgtgtgtgt	Cgtgtgtgtgtgtgtgtgtgtgtgtgtgtgtgtgtgtgt	95.5	48	0.0833333	Spag17	+
chr3	104835542	Actctctctctctctctctctctc	Actctctctctctctctctctc	11.8	68	0.0882353	Cttnbp2nl	-
chr3	104835542	Actctctctctctctctctctctc	Actctctctctctctctctctc	11.8	68	0.0882353	Cttnbp2nl	-
chr3	104835542	Actctctctctctctctctctctc	Actctctctctctctctctctc	11.8	68	0.0882353	Cttnbp2nl	-
chr3	105964063	CCTTT	CAAAGCTTT	217	281	0.466192	Chi3l3	-
chr3	106536087	TTATATATATATATATAT	TTATATATATATATAT	17.5	47	0.106383	Lrif1	+
chr3	106536087	TTATATATATATATATAT	TTATATATATATATAT	17.5	47	0.106383	Lrif1	+
chr3	106536087	TTATATATATATATATAT	TTATATATATATATAT	17.5	47	0.106383	Lrif1	+
chr3	108190503	CCC	C	37.5	107	0.121495	Psrc1	+
chr3	108190503	CCC	C	37.5	107	0.121495	Psrc1	+
chr3	127276253	ATTTTTTTTTTTTTTTTTTtttt	ATTTTTTTTTTTTTTTtttt	10.8	37	0.216216	4930422G04Rik	+
chr3	137894104	aca	a	13.7	73	0.0684932	0610031O16Rik	-
chr3	137894104	aca	a	13.7	73	0.0684932	Adh7	+
chr3	152644135	Cctgctgctgctgctgctgctgctgctgctgctgc	Cctgctgctgctgctgctgctgctgctgctgc	44.5	75	0.0533333	St6galnac5	-
chr3	159179935	Agtgtgtgtgtgtgtgtgtgtgtgtgtgtgtgtgtgtgtgtgtgtgt	Agtgtgtgtgtgtgtgtgtgtgtgtgtgtgtgtgtgtgtgtgtgt	54.5	74	0.0540541	Depdc1a	+
chr3	159179935	Agtgtgtgtgtgtgtgtgtgtgtgtgtgtgtgtgtgtgtgtgtgtgt	Agtgtgtgtgtgtgtgtgtgtgtgtgtgtgtgtgtgtgtgtgtgt	54.5	74	0.0540541	Depdc1a	+
chr3	159179935	Agtgtgtgtgtgtgtgtgtgtgtgtgtgtgtgtgtgtgtgtgtgtgt	Agtgtgtgtgtgtgtgtgtgtgtgtgtgtgtgtgtgtgtgtgtgt	54.5	74	0.0540541	Depdc1a	+
chr3	159574259	T	TT	101	58	0.206897	Wls	+
chr3	159574259	T	TT	101	58	0.206897	Wls	+
chr4	14932618	TG	TTG	78.5	87	0.126437	Necab1	-
chr4	15889422	tgt	t	40.5	27	0.111111	Nbn	+
chr4	62832457	GGGGC	GGGGCCTCCACCCGGCGGGC	214	27	0.592593	Kif12	-
chr4	83119029	GAAAAAAAAAA	GAAAAAAAAAAA	97.5	224	0.794643	Psip1	-
chr4	86222820	T	TTT	208	54	0.222222	Rraga	+
chr4	106585484	ctc	c	83.5	83	0.0843373	Ssbp3	+
chr4	106585484	ctc	c	83.5	83	0.0843373	Ssbp3	+
chr4	116925349	Cgtgtgtgtgtgtgtgtgtgtgtgtgtgtgt	Cgtgtgtgtgtgtgtgtgtgtgtgtgtgt	38.5	66	0.0757576	Tmem53	+
chr4	130026486	AATTCATTC	AATTC	214	29	0.931034	Zcchc17	-
chr4	134258852	GTG	GG	20.5	62	0.177419	Man1c1	-
chr4	135827111	aca	a	106	52	0.153846	Tcea3	+
chr4	146627544	A	AA	217	794	0.356423	Gm13152	+
chr4	146632710	C	CT	217	717	0.670851	Gm13152	+
chr4	146651010	A	AA	51.5	531	0.244821	Gm13152	+
chr4	148569566	AGC	A,AAAAAAAAGC,AAAAAAAAAAAGC	74	51	0.254902	Kif1b	-
chr5	5093092	A	AAAAAAAAAAAAAAAAA	89.5	14	0.214286	Cdk14	-
chr5	20796336	ctc	c	52.5	92	0.108696	Pion	+
chr5	27588931	agtgtgtgtgtgtgtgtgtgtgtgtgtgtgtgtgt	agtgtgtgtgtgtgtgtgtgtgtgtgtgtgtgt	75.5	40	0.15	Dpp6	+
chr5	27588931	agtgtgtgtgtgtgtgtgtgtgtgtgtgtgtgtgt	agtgtgtgtgtgtgtgtgtgtgtgtgtgtgtgt	75.5	40	0.15	Dpp6	+
chr5	27588931	agtgtgtgtgtgtgtgtgtgtgtgtgtgtgtgtgt	agtgtgtgtgtgtgtgtgtgtgtgtgtgtgtgt	75.5	40	0.15	Dpp6	+
chr5	27588931	agtgtgtgtgtgtgtgtgtgtgtgtgtgtgtgtgt	agtgtgtgtgtgtgtgtgtgtgtgtgtgtgtgt	75.5	40	0.15	Dpp6	+
chr5	38498052	t	tTTTTTTT,tTCTT	121	59	0.20339	Stx18	+
chr5	38691528	TG	T	214	122	1	Otop1	+
chr5	38928467	Tgagagagagagagagagagagagagagagagagaga	Tgagagagagagagagagagagagagagagagaga	115	48	0.1875	Wdr1	-
chr5	71405877	TAAA	TAAAA	214	49	0.897959	Gabra2	-
chr5	88888467	Cgtgtgtgtgtgtgtgtgtgtgtgtgtgtg	Cgtgtgtgtgtgtgtgtgtgtgtgtgtg	30.5	38	0.0789474	Ambn	+
chr5	92878974	Cagagagagagagagagagagagagagagaga	Cagagagagagagagagagagagagagaga	12.7	40	0.075	Scarb2	-
chr5	93235618	cacac	c	73.5	32	0.125	Shroom3	+
chr5	105457537	AG	A	16.6	57	0.175439	Gbp8	-
chr5	108150629	GT	G	172	8	1	Gfi1	-
chr5	108150629	GT	G	172	8	1	Gfi1	-
chr5	111706116	GCC	GC	214	93	1	Ttc28	+
chr5	114895382	tctct	t	136	31	0.193548	Mvk	+
chr5	120943050	GAG	GG,GGGAG,G	12.5	16	0.25	Plbd2	-
chr5	121183247	ggagagagagagagagagagagagagagagagagagagaga	ggagagagagagagagagagagagagagagagagagaga	75.5	20	0.2	Oas2	-
chr5	121198514	ACCCCCCCC	ACCCCCCC	44.5	44	0.931818	Oas2	-
chr5	122950860	aca	a	68.5	76	0.171053	Atp2a2	-
chr5	122950860	aca	a	68.5	76	0.171053	Atp2a2	-
chr5	122950860	aca	a	68.5	76	0.171053	Atp2a2	-
chr5	123565644	cacac	c	162	90	0.0666667	Tmem120b	+
chr5	129251669	GC	G	26.5	20	0.2	Piwil1	+
chr5	129527968	AAAACA	AA	137	100	0.29	Ran	+
chr5	130013011	tG	t,tTTTTAAAAAAAAAAAG,tAAAAAAAAAAAG	68.5	79	0.177215	Sfswap	+
chr5	131952572	AG	AGG	214	61	1	Auts2	-
chr5	135213083	Tgagagagagagagagagagagagagagaga	Tgagagagagagagagagagagagagaga	10.8	39	0.0769231	Eln	-
chr5	135525658	c	cCCCCCC,cCCCCC,cCCCCCCCC	16.6	29	0.137931	Stx1a	+
chr6	8125145	TATAT	T	28.5	70	0.0428571	Col28a1	-
chr6	22272232	GATATATATATATATATAT	GATATATATATATATAT	100	48	0.229167	Fam3c	-
chr6	34369393	t	tT,tTT	59.5	142	0.197183	Akr1b7	+
chr6	38613345	GCC	GCCC	214	51	0.960784	Clec2l	+
chr6	52210629	ccg	cCGcg	214	45	0.977778	Hoxa13	-
chr6	72259796	TGGG	TGG	214	61	0.967213	Sftpb	+
chr6	84537780	T	TGGAGCAGCTGGG	214	47	0.893617	Cyp26b1	-
chr6	84537780	T	TGGAGCAGCTGGG	214	47	0.893617	Cyp26b1	-
chr6	86900759	TCT	TT,T,TTCT	79.5	34	0.5	Aak1	+
chr6	86900759	TCT	TT,T,TTCT	79.5	34	0.5	Aak1	+
chr6	113269641	TTCTCTCTCTCTCT	TTCTCTCTCTCT	32.5	35	0.114286	Brpf1	+
chr6	113270533	Ccagcagcagcagcagcagcag	Ccagcagcagcagcagcag	38.5	45	0.0666667	Brpf1	+
chr6	118417874	T	TT	73.5	58	0.293103	Zfp9	-
chr6	118499580	AG	AAG	18.5	42	0.190476	Ankrd26	-
chr6	119156438	T	TT	143	67	0.492537	Dcp1b	+
chr6	126593461	GCCCCCCCC	GCCCCCCC	72.5	52	0.942308	Kcna1	-
chr6	136664437	ATCAA	AAA	52.5	38	0.368421	Gucy2c	-
chr6	136664437	ATCAA	AAA	52.5	38	0.368421	Gucy2c	-
chr6	137683858	ACCGCGCTCGCCGCCGCC	ACC	214	26	1	Strap	+
chr6	139720891	tgt	tt	19.5	87	0.241379	Pik3c2g	+
chr6	142190591	TAAAA	TAAAAA	214	83	0.951807	Slco1a5	-
chr6	142190591	TAAAA	TAAAAA	214	83	0.951807	Slco1a5	-
chr6	147523988	T	TT	22.5	43	0.116279	Ccdc91	+
chr7	3304476	ACCC	ACC	214	69	0.898551	Prkcg	+
chr7	3412529	AA	A	185	122	0.852459	Cacng8	+
chr7	3412570	CC	C	115	74	0.378378	Cacng8	+
chr7	3412613	AG	A	205	38	0.578947	Cacng8	+
chr7	13846247	AGGG	AGG	214	183	0.95082	6330408A02Rik	-
chr7	13891273	GCCCCC	GCCCC	151	56	1	Lig1	+
chr7	13891273	GCCCCC	GCCCC	151	56	1	Lig1	+
chr7	13891273	GCCCCC	GCCCC	151	56	1	Lig1	+
chr7	14058255	gtg	g	28.5	201	0.079602	Bsph1	+
chr7	19871940	Ggtgtgtgtgtgtgtgtgtgtgtgtgtgtgtgtgtg	Ggtgtgtgtgtgtgtgtgtgtgtgtgtgtgtgtg	37.5	59	0.0847458	Rtn2	+
chr7	25284687	ACCCCCCCCCCC	ACCCCCCCCCC	35.5	30	0.566667	Cadm4	+
chr7	29178668	tctct	t	94.5	48	0.0625	Paf1	+
chr7	29776115	CGT	C,CCGT	29.5	86	0.139535	Map4k1	+
chr7	36205329	TATTC	T	29.5	43	0.162791	Ccdc123	+
chr7	38979802	GCCCCCCC	GCCCCCC	68.5	14	1	1600014C10Rik	+
chr7	38979802	GCCCCCCC	GCCCCCC	68.5	14	1	1600014C10Rik	+
chr7	51200710	AC	AAC	50.5	69	0.15942	Klk1b7-ps	+
chr7	51611953	CTGTCG	CCCTCCCCCCCCCCCCCCCCCCCCTGTCG	79.5	38	0.184211	Shank1	+
chr7	71879597	Ctgtgtgtgtgtgtgtgtgtgtgtgtgtgtgtgtg	Ctgtgtgtgtgtgtgtgtgtgtgtgtgtgtgtg	37.5	39	0.102564	Apba2	+
chr7	75097704	tc	tTc	33.5	70	0.214286	Igf1r	+
chr7	107603881	A	AG	214	89	0.988764	C2cd3	+
chr7	126698068	tcacacacacacacacacacacacacacacacacacacacacacacaca	tcacacacacacacacacacacacacacacacacacacacacacaca	10.8	35	0.114286	Acsm2	+
chr7	126784081	T	TT	22.5	40	0.1	Acsm1	+
chr7	130268155	tgtg	tTTTTTTTTTTTTTTTTTTTTTTTgtg	177	42	0.309524	Tnrc6a	+
chr7	137745341	tct	tTct	11.8	66	0.0909091	Tacc2	+
chr7	137745341	tct	tTct	11.8	66	0.0909091	Tacc2	+
chr7	147109675	TCCCCCC	TCCCCC	124	46	0.826087	Kndc1	+
chr7	148879258	GAAGATCAAGATCAA	GAAGATCAA	214	75	0.986667	Muc2	+
chr7	149688627	t	tTTTTTT,tTT,tTTTTTTTT	89.7	86	0.186047	Tnnt3	+
chr7	149688627	t	tTTTTTT,tTT,tTTTTTTTT	89.7	86	0.186047	Tnnt3	+
chr7	149688627	t	tTTTTTT,tTT,tTTTTTTTT	89.7	86	0.186047	Tnnt3	+
chr7	149688627	t	tTTTTTT,tTT,tTTTTTTTT	89.7	86	0.186047	Tnnt3	+
chr7	149688627	t	tTTTTTT,tTT,tTTTTTTTT	89.7	86	0.186047	Tnnt3	+
chr7	149688627	t	tTTTTTT,tTT,tTTTTTTTT	89.7	86	0.186047	Tnnt3	+
chr7	149688627	t	tTTTTTT,tTT,tTTTTTTTT	89.7	86	0.186047	Tnnt3	+
chr7	149688627	t	tTTTTTT,tTT,tTTTTTTTT	89.7	86	0.186047	Tnnt3	+
chr7	149688627	t	tTTTTTT,tTT,tTTTTTTTT	89.7	86	0.186047	Gm14492	-
chr7	150682964	Gcacacacacacacacacacacacacacacacacacacacacacacacaca	Gcacacacacacacacacacacacacacacacacacacacacacaca	60.5	63	0.047619	Slc22a18	+
chr7	150682964	Gcacacacacacacacacacacacacacacacacacacacacacacacaca	Gcacacacacacacacacacacacacacacacacacacacacacaca	60.5	63	0.047619	Slc22a18	+
chr8	3624761	cac	c	40.5	90	0.0444444	Pcp2	-
chr8	3624761	cac	c	40.5	90	0.0444444	Pcp2	-
chr8	3624761	cac	c	40.5	90	0.0444444	Pcp2	-
chr8	4301866	AC	AAC	10.8	26	0.192308	Elavl1	-
chr8	12429967	CGGGGGGGGGG	CGGGGGGGGG	42.5	35	0.885714	Gm5607	+
chr8	27178312	AGAC	AC	57.5	34	0.352941	Hook3	-
chr8	27273316	AG	A	149	60	0.183333	Thap1	+
chr8	55610345	CAAA	CAAAA	214	63	0.968254	Spcs3	-
chr8	60131598	A	AC	11.3	4	1	AW046200	+
chr8	60131598	A	AC	11.3	4	1	Galnt7	-
chr8	60131598	A	AC	11.3	4	1	Galnt7	-
chr8	73270158	AGGG	AGG	214	106	0.90566	Pde4c	+
chr8	73288662	TGG	TG	214	122	0.942623	Ifi30	-
chr8	73878482	cgtgtgtgtgtgtgtgtgtgtgtgtgtgtgt	cgtgtgtgtgtgtgtgtgtgtgtgtgtgt	72.5	40	0.15	Myo9b	+
chr8	73878482	cgtgtgtgtgtgtgtgtgtgtgtgtgtgtgt	cgtgtgtgtgtgtgtgtgtgtgtgtgtgt	72.5	40	0.15	Myo9b	+
chr8	73878482	cgtgtgtgtgtgtgtgtgtgtgtgtgtgtgt	cgtgtgtgtgtgtgtgtgtgtgtgtgtgt	72.5	40	0.15	Myo9b	+
chr8	74949644	AG	A,AAG	15.8	43	0.0697674	Calr3	-
chr8	74949644	AG	A,AAG	15.8	43	0.0697674	Calr3	-
chr8	106705933	TCC	TC	214	120	0.958333	Bean1	+
chr8	106705933	TCC	TC	214	120	0.958333	Bean1	+
chr8	106705933	TCC	TC	214	120	0.958333	Bean1	+
chr8	114542837	Tacacacacacacacacacacacacacacacaca	Tacacacacacacacacacacacacacacaca	86.5	46	0.152174	Terf2ip	+
chr8	119038669	GA	G	18.5	46	0.26087	Dynlrb2	+
chr9	7465083	TG	TGG	214	116	0.974138	Mmp1a	+
chr9	15128745	CAAAAAAAAAAAAAAAA	CTTAAAAACATGACTTTAAATTCATCCAAAGGCATTAAAAAAAAAAAAAAAA,CAAAAAAAAAAAAAAA	10.9	9	0.444444	5830418K08Rik	-
chr9	36559878	tacacacacacacacacacacacacacaca	tacacacacacacacacacacacacaca	26.5	23	0.130435	Stt3a	-
chr9	39291917	ATTTTTTT	ATTTTTT	62.5	63	0.968254	Olfr44	-
chr9	40153468	a	aCA	153	68	0.102941	Gramd1b	-
chr9	48715532	Gacacacacacacacacacacacacacacacacacacacacacacacac	Gacacacacacacacacacacacacacacacacacacacacacacac	61.5	33	0.151515	Htr3a	-
chr9	48715532	Gacacacacacacacacacacacacacacacacacacacacacacacac	Gacacacacacacacacacacacacacacacacacacacacacacac	61.5	33	0.151515	Htr3a	-
chr9	65127937	TGGG	TGG	214	57	0.947368	Cilp	+
chr9	66281860	CTTTTTTTTTT	CTTTTTTTTTTT	36.5	124	0.846774	Herc1	+
chr9	67813243	CATATATATATATATATA	CATATATATATATATA	28.5	51	0.0980392	Vps13c	+
chr9	79449035	Aatatatatatatatatata	Aatatatatatatatata	58.5	43	0.116279	Col12a1	-
chr9	79941326	tctctct	t	52.5	56	0.0535714	Senp6	+
chr9	82822505	A	AA	59.5	53	0.132075	Phip	-
chr9	85739206	TG	TTG	32.5	80	0.1375	Tpbg	+
chr9	85739206	TG	TTG	32.5	80	0.1375	Tpbg	+
chr9	99375190	ggtgtgtgtgtgtgtgtgtgtgtgtgtgtg	ggtgtgtgtgtgtgtgtgtgtgtgtgtg	147	77	0.181818	Nme9	+
chr9	103014440	ttcctcctcctcctcctcctcctc	ttcctcctcctcctcctcctc	11.8	35	0.0857143	Rab6b	+
chr9	105836537	GAAA	GAA	214	97	0.979381	Col6a5	-
chr9	110420650	ttttttctttttctttttctttttctttttctt	tTTTTTCtttttctttttctttttctttttctttttctt	214	92	0.413043	Kif9	+
chr9	110420650	ttttttctttttctttttctttttctttttctt	tTTTTTCtttttctttttctttttctttttctttttctt	214	92	0.413043	Kif9	+
chr9	113865801	TGT	TT,TTTTAATTTTTTTTTAGT,TTGT	26.5	48	0.291667	Ubp1	+
chr9	113865801	TGT	TT,TTTTAATTTTTTTTTAGT,TTGT	26.5	48	0.291667	Ubp1	+
chr9	123732405	ATTCTTC	ATTC	214	117	0.982906	Fyco1	-
chr9	123732405	ATTCTTC	ATTC	214	117	0.982906	Fyco1	-
chrX	46847908	gctctctctctctctctctctctctct	gctctctctctctctctctctctct	41.5	28	0.142857	Arhgap36	+
chrX	50994072	TCC	TCCC	217	91	0.384615	4933416I08Rik	+
chrX	57320428	Ttaaataaataaataaataaataaataaataaataaataaataaataaa	Ttaaataaataaataaataaataaataaataaataaataaataaa	214	25	0.48	Mcf2	-
chrX	70779301	gtg	g	44.5	55	0.127273	Atp2b3	+
chrX	100099195	Tgagagagagagagagagagagagagagagagagagagagagagagaga	TGAgagagagagagagagagagagagagagagagagagagagagagagaga	112	51	0.117647	Dmrtc1a	-
chrX	100099195	Tgagagagagagagagagagagagagagagagagagagagagagagaga	TGAgagagagagagagagagagagagagagagagagagagagagagagaga	112	51	0.117647	Dmrtc1a	-
chrX	100099195	Tgagagagagagagagagagagagagagagagagagagagagagagaga	TGAgagagagagagagagagagagagagagagagagagagagagagagaga	112	51	0.117647	Dmrtc1a	-
chrX	166424882	CCCTAG	CCCTAGCCTAG	217	43	0.627907	Mid1	+
chrX	166424882	CCCTAG	CCCTAGCCTAG	217	43	0.627907	Mid1	+

## Sheet: Fhit-- untreated
Chrom	INDEL Location	REF Allele	ALT Allele	QUAL Score	Reading Depth	INDEL Frequency	Overlapping Gene	Overlapping Gene Orientation
chr1	6761016	TG, T	TTTTTTTG, TTTTTTTTTTTTTTTTTTTTTTTTTG	63.6	94	0.202128	St18	+
chr1	6761016	TG, T	TTTTTTTG, TTTTTTTTTTTTTTTTTTTTTTTTTG	63.6	94	0.202128	St18	+
chr1	6761016	TG, T	TTTTTTTG, TTTTTTTTTTTTTTTTTTTTTTTTTG	63.6	94	0.202128	St18	+
chr1	6761016	TG, T	TTTTTTTG, TTTTTTTTTTTTTTTTTTTTTTTTTG	63.6	94	0.202128	St18	+
chr1	6761016	TG, T	TTTTTTTG, TTTTTTTTTTTTTTTTTTTTTTTTTG	63.6	94	0.202128	St18	+
chr1	8672439	gcacacacacacacacacaca	gcacacacacacacacaca	32.5	50	0.1	Sntg1	-
chr1	16356143	aca	a	120	54	0.148148	Stau2	-
chr1	16356143	aca	a	120	54	0.148148	Stau2	-
chr1	36621762	ggagagagagagagagaga	ggagagagagagagaga	56.5	92	0.108696	Fam178b	-
chr1	36621762	ggagagagagagagagaga	ggagagagagagagaga	56.5	92	0.108696	Fam178b	-
chr1	45478853	AG	A	11.8	56	0.107143	Col5a2	-
chr1	45478872	a	aA	39.5	55	0.145455	Col5a2	-
chr1	74931812	TGGGGGG	TGGGGGGG	109	24	0.875	Fev	-
chr1	75189163	CGGGGG	CGGGG	150	56	0.928571	Ankzf1	+
chr1	75189163	CGGGGG	CGGGG	150	56	0.928571	Ankzf1	+
chr1	75189163	CGGGGG	CGGGG	150	56	0.928571	Ankzf1	+
chr1	75189163	CGGGGG	CGGGG	150	56	0.928571	Ankzf1	+
chr1	87473806	a	aGA	158	132	0.143939	Sp110	-
chr1	87473806	a	aGA	158	132	0.143939	Sp110	-
chr1	87541142	T	TGTTTT	187	97	0.453608	Sp140	+
chr1	90108570	AGA	A	217	688	0.688953	Ugt1a5	+
chr1	90108570	AGA	A	217	688	0.688953	Ugt1a2	+
chr1	90108570	AGA	A	217	688	0.688953	Ugt1a1	+
chr1	90108570	AGA	A	217	688	0.688953	Ugt1a10	+
chr1	90108570	AGA	A	217	688	0.688953	Ugt1a9	+
chr1	90108570	AGA	A	217	688	0.688953	Ugt1a7c	+
chr1	90108570	AGA	A	217	688	0.688953	Ugt1a6b	+
chr1	90108570	AGA	A	217	688	0.688953	Ugt1a6a	+
chr1	90108946	AT	A	78.5	681	0.234949	Ugt1a5	+
chr1	90108946	AT	A	78.5	681	0.234949	Ugt1a2	+
chr1	90108946	AT	A	78.5	681	0.234949	Ugt1a1	+
chr1	90108946	AT	A	78.5	681	0.234949	Ugt1a10	+
chr1	90108946	AT	A	78.5	681	0.234949	Ugt1a9	+
chr1	90108946	AT	A	78.5	681	0.234949	Ugt1a7c	+
chr1	90108946	AT	A	78.5	681	0.234949	Ugt1a6b	+
chr1	90108946	AT	A	78.5	681	0.234949	Ugt1a6a	+
chr1	90112736	ATCA	A	140	99	0.252525	Ugt1a5	+
chr1	90112736	ATCA	A	140	99	0.252525	Ugt1a2	+
chr1	90112736	ATCA	A	140	99	0.252525	Ugt1a1	+
chr1	90112736	ATCA	A	140	99	0.252525	Ugt1a10	+
chr1	90112736	ATCA	A	140	99	0.252525	Ugt1a9	+
chr1	90112736	ATCA	A	140	99	0.252525	Ugt1a7c	+
chr1	90112736	ATCA	A	140	99	0.252525	Ugt1a6b	+
chr1	90112736	ATCA	A	140	99	0.252525	Ugt1a6a	+
chr1	90128833	CCC	C	198	293	0.174061	Heatr7b1	+
chr1	90134488	TACTGTAAAGAT	T	154	316	0.132911	Heatr7b1	+
chr1	90144314	t	tTTCTCTCT	217	161	0.267081	Heatr7b1	+
chr1	90147996	CTTGG	CTTGGATTGG	217	187	0.721925	Heatr7b1	+
chr1	90152742	T	TT	217	375	0.296	Heatr7b1	+
chr1	90155689	tGC, tTGC	t, tC	82.5	114	0.0877193	Heatr7b1	+
chr1	90155689	tGC, tTGC	t, tC	82.5	114	0.0877193	Hjurp	-
chr1	90163099	GT	GTT	217	444	0.297297	A730008H23Rik	-
chr1	90163099	GT	GTT	217	444	0.297297	Hjurp	-
chr1	90163099	GT	GTT	217	444	0.297297	6430706D22Rik	-
chr1	92672330	AC	A	124	26	0.615385	Col6a3	-
chr1	92672330	AC	A	124	26	0.615385	Col6a3	-
chr1	106881526	GGCG	GG	59.5	11	0.363636	Cdh20	+
chr1	130283773	A	AA	58.5	67	0.119403	Dars	-
chr1	132602962	aga	a	40.5	60	0.0833333	Pfkfb2	-
chr1	132602962	aga	a	40.5	60	0.0833333	Pfkfb2	-
chr1	132602962	aga	a	40.5	60	0.0833333	Pfkfb2	-
chr1	132602962	aga	a	40.5	60	0.0833333	Pfkfb2	-
chr1	134998040	TCCCCCCCCC	TCCCCCCCC	83.5	142	0.887324	Pik3c2b	+
chr1	139977043	Aacacacacacacacacacacacacacacacaca	Aacacacacacacacacacacacacacacaca	91.5	19	0.263158	Ptprc	-
chr1	139977043	Aacacacacacacacacacacacacacacacaca	Aacacacacacacacacacacacacacacaca	91.5	19	0.263158	Ptprc	-
chr1	139977043	Aacacacacacacacacacacacacacacacaca	Aacacacacacacacacacacacacacacaca	91.5	19	0.263158	Ptprc	-
chr1	158232553	TCCC	TCC	214	95	0.968421	Tdrd5	-
chr1	159466070	Ggtgtgtgtgtgtgtgtgtgtgtgtgtgtgtgtgtg	Ggtgtgtgtgtgtgtgtgtgtgtgtgtgtgtgtg	26.5	21	0.142857	Sec16b	+
chr1	159466070	Ggtgtgtgtgtgtgtgtgtgtgtgtgtgtgtgtgtg	Ggtgtgtgtgtgtgtgtgtgtgtgtgtgtgtgtg	26.5	21	0.142857	Sec16b	+
chr1	159466070	Ggtgtgtgtgtgtgtgtgtgtgtgtgtgtgtgtgtg	Ggtgtgtgtgtgtgtgtgtgtgtgtgtgtgtgtg	26.5	21	0.142857	Sec16b	+
chr1	173209242	AGG	AGGG	214	103	0.961165	Ppox	-
chr1	175279256	TGGGGG	TGGGG	154	30	0.933333	Cadm3	-
chr1	183848367	gag	g	37.5	53	0.0566038	Enah	-
chr1	183848367	gag	g	37.5	53	0.0566038	Enah	-
chr1	183848367	gag	g	37.5	53	0.0566038	Enah	-
chr1	183848367	gag	g	37.5	53	0.0566038	Enah	-
chr10	42254450	tatt, tTTatt	ttt, t	21.5	27	0.259259	Snx3	+
chr10	70390447	t	tTTTT, tTTTTT	19.3	16	0.1875	Bicc1	-
chr10	79820841	Gacacacacacacacacacacacacacacacacacacacac	Gacacacacacacacacacacacacacacacacacacac	42.5	33	0.181818	Plk5	+
chr10	80228855	cac	c	39.5	36	0.111111	Dot1l	+
chr10	80641426	G	GACTGTGTGTCTGG	217	63	0.47619	Eef2	+
chr10	80641515	C	CC	192	221	0.800905	Eef2	+
chr10	81104809	CCACACACACACACACAC	CCACACACACACACAC	52.5	15	0.2	Ankrd24	+
chr10	101975236	A	AA	16.6	29	0.137931	Rassf9	+
chr10	114932308	Aaacaacaacaacaacaacaacaacaacaacaacaacaacaacaacaa	AAACaacaacaacaacaacaacaacaacaacaacaacaacaacaacaacaa	217	33	0.484848	Lgr5	-
chr10	120365086	ACA	AA	52.5	45	0.311111	Lemd3	-
chr10	127098454	gtg	g	36.5	29	0.103448	Nab2	-
chr10	127098454	gtg	g	36.5	29	0.103448	Nab2	-
chr10	127506269	TAG	T	62.5	17	0.235294	Ptges3	+
chr11	3036034	A	AGAT	214	600	0.903333	Sfi1	-
chr11	3037140	T	TACAGGATTTTCATTCATAA	168	288	0.0763889	Sfi1	-
chr11	3057826	GGAGCCCTGAGCGCGCG	GG	214	652	0.874233	Sfi1	-
chr11	5864552	tctct	t	202	136	0.0735294	Ykt6	+
chr11	25546880	tac	t	19.5	49	0.142857	5730522E02Rik	-
chr11	33545464	Ggtgtgtgtgtgtgtgtgtgtgt	Ggtgtgtgtgtgtgtgtgtgt	86.5	54	0.148148	Kcnip1	-
chr11	33545464	Ggtgtgtgtgtgtgtgtgtgtgt	Ggtgtgtgtgtgtgtgtgtgt	86.5	54	0.148148	Kcnip1	-
chr11	33545464	Ggtgtgtgtgtgtgtgtgtgtgt	Ggtgtgtgtgtgtgtgtgtgt	86.5	54	0.148148	Kcnip1	-
chr11	51464620	CGGG	CGGGG	214	114	0.964912	D930048N14Rik	+
chr11	68785140	ACA	AACA	10.8	27	0.37037	Slc25a35	+
chr11	69144332	Gtctctctctctctctctctctctctctctc	Gtctctctctctctctctctctctctctc	150	84	0.154762	Kcnab3	+
chr11	69919411	GCCCCC	GCCCCCCCCCCCCCC	61.5	25	0.12	Asgr2	+
chr11	79226180	t	tTT	25.4	50	0.06	Nf1	+
chr11	79254628	T	TT	33.5	104	0.0961538	Nf1	+
chr11	97315832	Cgtgtgtgtgtgtgtgtgtgtgtgtgtgtgtgtgtgtgtgtgtg	Cgtgtgtgtgtgtgtgtgtgtgtgtgtgtgtgtgtgtgtgtg	206	113	0.141593	Arhgap23	+
chr11	98216626	C	CCCCCCCCCCCCCC, CCCCCCCCCCC	19.5	14	0.142857	Ppp1r1b	+
chr11	98216626	C	CCCCCCCCCCCCCC, CCCCCCCCCCC	19.5	14	0.142857	1700003D09Rik	-
chr11	101529105	T	TT	42.5	39	0.205128	Arl4d	+
chr11	102636937	Cctctctctctctctctctctctc	Cctctctctctctctctctctc	61.5	98	0.122449	Adam11	+
chr11	102636937	Cctctctctctctctctctctctc	Cctctctctctctctctctctc	61.5	98	0.122449	Adam11	+
chr11	114725875	Cgtgtgtgtgtgtgtgtgtgtgtgtgtgtgtgtgtgtgtgtgt	Cgtgtgtgtgtgtgtgtgtgtgtgtgtgtgtgtgtgtgtgt	14.6	83	0.0481928	Gprc5c	+
chr11	114725875	Cgtgtgtgtgtgtgtgtgtgtgtgtgtgtgtgtgtgtgtgtgt	Cgtgtgtgtgtgtgtgtgtgtgtgtgtgtgtgtgtgtgtgt	14.6	83	0.0481928	Gprc5c	+
chr11	114725875	Cgtgtgtgtgtgtgtgtgtgtgtgtgtgtgtgtgtgtgtgtgt	Cgtgtgtgtgtgtgtgtgtgtgtgtgtgtgtgtgtgtgtgt	14.6	83	0.0481928	Gprc5c	+
chr12	9042542	T	TT	24.5	65	0.107692	Ttc32	+
chr12	55864583	AG	A	45.5	72	0.125	Snx6	-
chr12	60083549	a	aA	70.5	85	0.0823529	Sec23a	-
chr12	70259750	GGGAGGAGGA	GGGAGGA	214	63	0.539683	Rps29	-
chr12	70286971	GAAAAAAAA	GAAAAAAAAA	69.5	37	0.864865	Mgat2	+
chr12	70287075	GC	G	214	30	1	Mgat2	+
chr12	70370806	TG	TTG	132	43	0.372093	Klhdc1	+
chr12	70403296	CCCTCCTCCTC	CCCTCCTC	214	24	0.916667	Klhdc2	+
chr12	70405519	CTTTTTTT	CTTTTTT	77.5	21	0.952381	Klhdc2	+
chr12	70413385	ACACACAA	AA	214	80	0.9875	Nemf	-
chr12	70413458	T, TTAA	TTA, TT	100	74	0.851351	Nemf	-
chr12	70421479	TAAAAAAAAAAA	TAAAAAAAAAA	32.5	50	0.92	Nemf	-
chr12	70474408	T	TT	214	140	0.942857	Arf6	+
chr12	70474486	T	TT	35.5	91	0.10989	Arf6	+
chr12	70474804	TCCCCCCCC	TCCCCCCCCC	45.5	60	0.7	Arf6	+
chr12	70943830	AC	A	214	26	1	Map4k5	-
chr12	70975246	cac	c	214	35	0.514286	Map4k5	-
chr12	71022222	AGGGGGGGGGG	AGGGGGGGGG	70.5	239	0.849372	Atl1	+
chr12	71267995	Ttgtgtgtgtgtgtgtgtgtgtgtgtgtgtgtgtgtgtgtgtgtg	Ttgtgtgtgtgtgtgtgtgtgtg	214	35	0.6	Abhd12b	+
chr12	72087931	atttttt	aTTTTtttttt	214	41	0.97561	Psma3	+
chr12	72123261	AAGAGAGAGAGAG	AAGAGAGAGAGAGAG	214	42	0.666667	Arid4a	+
chr12	72162499	CAAAA	CAAAAA	208	70	0.914286	Arid4a	+
chr12	72168255	GAGAAGAAGA	GAGAAGA	214	49	0.836735	Arid4a	+
chr12	72188413	GTT	GTTT	214	23	1	Arid4a	+
chr12	73174886	GAAAAAAAAAA	GAAAAAAAAA	12.7	51	0.941176	L3hypdh	-
chr12	73279628	GAAAAAAAAAAA	GAAAAAAAAAA	86.5	172	0.755814	Ccdc175	-
chr12	73281720	TAAAAAAAAAAA	TAAAAAAAAA	92.5	26	0.923077	Ccdc175	-
chr12	73317966	AACACACACACACACA	AACACACACACACACACACA	214	52	0.692308	Rtn1	-
chr12	73317966	AACACACACACACACA	AACACACACACACACACACA	214	52	0.692308	Rtn1	-
chr12	73751608	TAAAAAAAAAAAAAAAAA	TAAAAAAAAAAAAAAAAAAAAAAAAAAAAA	214	12	0.666667	Dhrs7	-
chr12	74224793	GAAAAAAAAAAA	GAAAAAAAAAA	19.5	29	0.931034	Mnat1	+
chr12	74442483	T	TT	214	47	0.893617	Slc38a6	+
chr12	75009343	Cttttttttttttttttttttt	CTTTTTTTTTttttttttttttttttttttt	111	25	0.2	Hif1a	+
chr12	75041321	GCTTTC	GCTTTCTTTC	214	64	0.890625	Hif1a	+
chr12	75401132	T	TTT	191	69	0.826087	Dbpht2	+
chr12	76494915	aaaaacaaaacaaaacaaaacaaaaca	aaaaacaaaacaaaacaaaaca	214	256	0.882812	Rhoj	+
chr12	76567679	GAAAAAAAAAA	GAAAAAAAAAAA	56.5	87	0.908046	Ppp2r5e	-
chr12	77128669	GTTTTTTTTTTT	GTTTTTTTTTTTTTTTTTTTT	214	17	0.823529	Syne2	+
chr12	77132383	GTAT	GT	214	44	1	Syne2	+
chr12	77162641	G, GGTGTCCTA	GTCCTA, GTA	17.5	52	0.0576923	Syne2	+
chr12	77173299	TGGGGGGG	TGGGGGG	115	72	0.875	Syne2	+
chr12	77195257	TGTAACCGTA	TGTA	214	28	1	Syne2	+
chr12	77404802	GTTT	GTTTT	113	63	0.460317	Mthfd1	+
chr12	77688297	TCCCCCC	TCCCCCCC	108	26	0.961538	Sptb	-
chr12	79944644	CAA	CAAA	214	33	0.939394	Atp6v1d	-
chr12	85766050	tgt	t	67.5	57	0.0877193	Ccdc176	+
chr12	86816164	GCT	G	69.5	12	0.333333	Fos	+
chr12	99985672	TC	T	73.5	57	0.192982	Zc3h14	+
chr12	99985672	TC	T	73.5	57	0.192982	Zc3h14	+
chr12	99985672	TC	T	73.5	57	0.192982	Zc3h14	+
chr12	99985672	TC	T	73.5	57	0.192982	Zc3h14	+
chr12	103467099	ctc	c	14.6	80	0.05	Slc24a4	+
chr12	103794062	gctctctctctctctctctctctctctctc	gctctctctctctctctctctctctctc	80.5	41	0.170732	Chga	+
chr12	111908896	ccacacacacacacacacacac	ccacacacacacacacacac	36.5	20	0.2	1700001K19Rik	-
chr13	3884250	GAAAAAAAAAAAAA	GAAAAAAAAAAAAAAAA	65.5	17	0.647059	Net1	-
chr13	3884250	GAAAAAAAAAAAAA	GAAAAAAAAAAAAAAAA	65.5	17	0.647059	Net1	-
chr13	4149755	T	TT	214	115	0.895652	Akr1c18	-
chr13	4595086	catttatttatttatttatttatttattta	catttatttatttatttatttattta	214	77	0.753247	Akr1e1	-
chr13	12488227	G	GG	181	27	0.592593	Heatr1	+
chr13	12575917	aaaataaataaataaataaataaataaataaataaataaa	aAAATaaataaataaataaataaataaataaataaataaataaa	214	72	0.5	Edaradd	-
chr13	12592877	CTGGG	CTGGGTGGG	214	23	0.869565	Edaradd	-
chr13	12672601	TGACT	T	219	24	0.833333	Ero1lb	+
chr13	12675784	TT	TTAT	204	41	0.829268	Ero1lb	+
chr13	12693955	A	AC	144	17	0.882353	Ero1lb	+
chr13	13803057	GT	GTT	214	54	0.962963	Lyst	+
chr13	13868235	gtg	g	16.6	37	0.0810811	Lyst	+
chr13	18932998	ACC	ACCACTCC	214	46	0.978261	Vps41	+
chr13	19191731	TC	T	214	52	1	Amph	+
chr13	19233797	CT	CTTT	214	40	1	Amph	+
chr13	19464552	GT	GTT	214	39	0.897436	Stard3nl	-
chr13	20299983	CTTTTTTTTTTT	CTTTTTTTTTT	15.6	62	0.854839	Elmo1	+
chr13	20342847	GTTTTTTTTTT	GTTTTTTT	191	25	0.92	Elmo1	+
chr13	20366359	GTGATGATGATGATG	GTGATGATGATGATGATG	214	33	0.939394	Elmo1	+
chr13	20674069	CAT	C	214	13	1	Elmo1	+
chr13	20674069	CAT	C	214	13	1	Elmo1	+
chr13	21094759	GTCTC	GTCTCTC	214	198	0.974747	Aoah	+
chr13	21283885	C	CC	131	269	0.182156	Trim27	+
chr13	21404095	GTCAAGACTCA	GTCA	214	43	1	Gpx6	+
chr13	21647434	A	AGCTGTGGGT	24.5	40	0.125	Olfr1535	-
chr13	24785943	AGA	AAGA	13.7	121	0.0826446	Fam65b	+
chr13	24785943	AGA	AAGA	13.7	121	0.0826446	Fam65b	+
chr13	24785943	AGA	AAGA	13.7	121	0.0826446	Fam65b	+
chr13	30764361	Ggtgtgtgtgtgtgtgtgtgtgtgtgtgtgtgtgtgtgtgt	Ggtgtgtgtgtgtgtgtgtgtgtgtgtgtgtgtgtgtgt	26.5	31	0.129032	Dusp22	+
chr13	30764361	Ggtgtgtgtgtgtgtgtgtgtgtgtgtgtgtgtgtgtgtgt	Ggtgtgtgtgtgtgtgtgtgtgtgtgtgtgtgtgtgtgt	26.5	31	0.129032	Dusp22	+
chr13	46922052	A	AA	15.6	92	0.0543478	Kif13a	-
chr13	81553567	aca	a	26.5	79	0.0632911	Gpr98	-
chr13	104934327	Tagagagagagagagagagagagagagagagagagagagagagagaga	Tagagagagagagagagagagagagagagagagagagagagagaga	47.5	25	0.16	2410002O22Rik	-
chr13	104934327	Tagagagagagagagagagagagagagagagagagagagagagagaga	Tagagagagagagagagagagagagagagagagagagagagagaga	47.5	25	0.16	2410002O22Rik	-
chr13	104934327	Tagagagagagagagagagagagagagagagagagagagagagagaga	Tagagagagagagagagagagagagagagagagagagagagagaga	47.5	25	0.16	2410002O22Rik	-
chr13	120165092	a	aA	21.5	71	0.0985915	Nnt	-
chr13	120165092	a	aA	21.5	71	0.0985915	Nnt	-
chr14	3073048	agtgtgccactatgaccccgctTCTCTCGTG	aGTG	113	340	0.173529	Gm2897	+
chr14	3073048	agtgtgccactatgaccccgctTCTCTCGTG	aGTG	113	340	0.173529	LOC100861615	+
chr14	8952411	GAAAAAAA	GAAAAAAAA	89.5	28	0.964286	Pxk	+
chr14	8952411	GAAAAAAA	GAAAAAAAA	89.5	28	0.964286	Pxk	+
chr14	8992475	CTCTGTCT	CTCT	214	57	0.982456	Pxk	+
chr14	8992475	CTCTGTCT	CTCT	214	57	0.982456	Pxk	+
chr14	9086114	CTT	CT	214	39	0.974359	Acox2	-
chr14	9086114	CTT	CT	214	39	0.974359	Acox2	-
chr14	9133548	G	GTCCAGCAGGACATTGCTGGA	214	40	0.85	Fam107a	-
chr14	9498466	CCAG	CCAGACAG	214	71	0.957746	4930452B06Rik	-
chr14	21083362	GAG, GG	GGGGGGGTGGGGGGGGGGGGGGGGGGGGGGGGGGGAG, G	113	62	0.274194	Kcnk16	-
chr14	26407326	A	ACCCCCA	190	20	0.6	4931406H21Rik	+
chr14	26407326	A	ACCCCCA	190	20	0.6	Zmiz1	+
chr14	26407389	C	CT	214	18	1	4931406H21Rik	+
chr14	26407389	C	CT	214	18	1	Zmiz1	+
chr14	26407823	TGGGGGG	TGGGGGGG	102	24	0.75	4931406H21Rik	+
chr14	26407823	TGGGGGG	TGGGGGGG	102	24	0.75	Zmiz1	+
chr14	27411769	Cgtctgtctgtctgtctgtctgtctgtctgtctgtctg	CGTCTgtctgtctgtctgtctgtctgtctgtctgtctgtctg	214	89	0.505618	Dennd6a	+
chr14	27411769	Cgtctgtctgtctgtctgtctgtctgtctgtctgtctg	CGTCTgtctgtctgtctgtctgtctgtctgtctgtctgtctg	214	89	0.505618	Dennd6a	+
chr14	27724677	AAATAA	AAA	214	18	0.833333	Asb14	+
chr14	27724677	AAATAA	AAA	214	18	0.833333	Asb14	+
chr14	27760291	TAAAAAAAA	TAAAAAAAAA	45.5	67	0.910448	Appl1	-
chr14	27895862	CCGGCGG	CCGGCGGCGG	214	58	0.913793	Il17rd	+
chr14	27900581	CT	CTGCTT	214	23	0.913043	Il17rd	+
chr14	29785383	TGGGGG	TGGGGGG	128	56	0.946429	Cacna2d3	-
chr14	29877139	C	CA	112	56	0.910714	Cacna2d3	-
chr14	31415604	Cagagagagagagagagagagagagagagagagagaga	Cagagagagagagagagagagagagagagagagaga	45.5	56	0.0892857	Prkcd	-
chr14	31827416	TAAAAAAAAAAAAAA	TAAAAAAAAAAAAAAA	14.6	44	0.613636	Gnl3	-
chr14	32031081	ATTTTTTTTT	ATTTTTTTTTT	22.5	25	0.92	Sema3g	+
chr14	32182369	CTT	CTTTT	214	213	0.967136	Capn7	+
chr14	32183069	CACG	C	22.5	34	0.0882353	Capn7	+
chr14	32183085	CCCC	C	52.6	14	0.428571	Capn7	+
chr14	32247338	Aagagagagagagagagagagagagagaga	Aagagagagagagagagagagagagaga	96.5	119	0.151261	Sh3bp5	-
chr14	32525089	A	AAA	110	64	0.09375	Ankrd28	-
chr14	32990564	GTACCTACCT	GTACCT	214	80	0.8875	Ncoa4	+
chr14	32990564	GTACCTACCT	GTACCT	214	80	0.8875	Ncoa4	+
chr14	33021328	ATTTTTTTTTT	ATTTTTTTTTTT	12.7	35	0.942857	Parg	+
chr14	60211280	t	tT	20.5	42	0.0952381	Cdadc1	-
chr14	60211280	t	tT	20.5	42	0.0952381	Cdadc1	-
chr14	60211280	t	tT	20.5	42	0.0952381	Cdadc1	-
chr14	60211280	t	tT	20.5	42	0.0952381	Cdadc1	-
chr14	60211280	t	tT	20.5	42	0.0952381	Cdadc1	-
chr14	60392606	cagagagagagagagagagagagagagag	cagagagagagagagagagagagagag	44.5	61	0.0983607	Atp8a2	-
chr14	67483880	aca	a	33.5	135	0.0666667	Dpysl2	-
chr14	80019501	t, tTTTTTTTTT	tTTTTTTTT, tTTTTTTTTTTTT	81.1	101	0.217822	Sugt1	+
chr15	4003869	GAAAA	GAAA	185	22	1	Oxct1	+
chr15	6604886	a, aAAA	aA, aAA	16.6	41	0.097561	Fyb	+
chr15	38929247	TAT	TT, T	145	39	1	Slc25a32	-
chr15	63611047	Aacacacacacacacacacacacacacacacac	Aacacacacacacacacacacacacacacac	113	50	0.18	Gsdmc	-
chr15	65798121	a	aA	12.7	14	0.285714	Hhla1	-
chr15	76285059	GA	G	214	99	0.989899	Bop1	-
chr15	76286055	TGGGGGGGG	TGGGGGGG	85.5	47	0.93617	Bop1	-
chr15	78969612	AG	AAAG, A	86.6	55	0.127273	1700088E04Rik	-
chr15	79260459	c	cCCCCCCCC	14.4	30	0.0666667	Csnk1e	-
chr15	81500547	T	TTT	107	51	0.176471	L3mbtl2	+
chr15	82000156	tG, t	tTTTTG, tTTTTTTTG	52.7	36	0.25	Srebf2	+
chr15	84123207	C	CCCC	50	37	0.108108	Parvb	+
chr15	89016393	CAC	CC	49.5	131	0.0687023	Dennd6b	-
chr15	89017849	AGGGG	AGGG	208	33	0.878788	Dennd6b	-
chr16	4940474	GAATTCAATTC	GAATTC	214	87	0.885057	Nudt16l1	+
chr16	15888981	ACCCCCCCCCCCCCC	ACCCCCCCCCCCC	89.5	88	0.625	Cebpd	+
chr16	15904363	CAAA	CAAAA	214	20	0.85	2310008H04Rik	-
chr16	18397920	G	GTGAGTACCTGTCACTCGTG	81.5	25	0.2	Arvcf	+
chr16	18397920	G	GTGAGTACCTGTCACTCGTG	81.5	25	0.2	Arvcf	+
chr16	18397920	G	GTGAGTACCTGTCACTCGTG	81.5	25	0.2	Arvcf	+
chr16	18397920	G	GTGAGTACCTGTCACTCGTG	81.5	25	0.2	Arvcf	+
chr16	18397920	G	GTGAGTACCTGTCACTCGTG	81.5	25	0.2	Arvcf	+
chr16	18397920	G	GTGAGTACCTGTCACTCGTG	81.5	25	0.2	Arvcf	+
chr16	18624363	gagag	g	18.5	93	0.0322581	2013-09-05	-
chr16	23110827	T	TT, TTT	211	50	0.6	Eif4a2	+
chr16	23110827	T	TT, TTT	211	50	0.6	Eif4a2	+
chr16	23110827	T	TT, TTT	211	50	0.6	Eif4a2	+
chr16	27926088	TAAAAAAAAAAAAA	TAAAAAAAAAAAAAAAA	163	44	0.522727	Gm10823	+
chr16	28372986	c	cACACACACAC	215	56	0.125	Fgf12	-
chr16	28372986	c	cACACACACAC	215	56	0.125	Fgf12	-
chr16	29418673	T	TTAAAAAA, TTAAAAAAAAAA	58.6	50	0.26	Atp13a4	-
chr16	29418673	T	TTAAAAAA, TTAAAAAAAAAA	58.6	50	0.26	Atp13a4	-
chr16	29434009	TCCCCCCCCC	TCCCCCCC	108	10	1	Atp13a4	-
chr16	29434009	TCCCCCCCCC	TCCCCCCC	108	10	1	Atp13a4	-
chr16	29434009	TCCCCCCCCC	TCCCCCCC	108	10	1	Atp13a4	-
chr16	29441595	c	cTT	49.5	13	0.692308	Atp13a4	-
chr16	29441595	c	cTT	49.5	13	0.692308	Atp13a4	-
chr16	29441595	c	cTT	49.5	13	0.692308	Atp13a4	-
chr16	30065671	A, AAAA	AACAAAAAT, AA	71.5	41	0.268293	Hes1	+
chr16	32084533	T	TTA	214	14	0.928571	Pigx	-
chr16	32084533	T	TTA	214	14	0.928571	Pigx	-
chr16	32106937	CAGTG	CAGTGAGTG	214	35	0.971429	Cep19	+
chr16	32427023	ACTCCTCC	ACTCC	214	42	0.952381	Tctex1d2	+
chr16	32451782	T	TA	50.5	39	0.974359	Pcyt1a	+
chr16	32451782	T	TA	50.5	39	0.974359	Pcyt1a	+
chr16	32451782	T	TA	50.5	39	0.974359	Pcyt1a	+
chr16	32755761	G	GGA, GGAC	22	184	0.0271739	Muc4	+
chr16	32755791	G	GAACCAGAA, GAA	136	171	0.0584795	Muc4	+
chr16	33731859	ATTTTTTTT	ATTTTTTTTT	98.5	76	0.842105	Heg1	+
chr16	33987146	GCTGTC	GCTGTCTGTC	214	49	0.938776	Kalrn	-
chr16	34203934	CCC	C	25.5	81	0.148148	Kalrn	-
chr16	34203934	CCC	C	25.5	81	0.148148	Kalrn	-
chr16	35733972	A	ACTGACGGCAGCCGCAGCCACG	214	10	0.9	Dirc2	-
chr16	35817212	GTT	GTTGTTT	214	43	0.953488	Hspbap1	+
chr16	36161993	CCC	C	81.5	278	0.0755396	Stfa2l1	+
chr16	38191608	C	CC	90.8	20	0.65	Gsk3b	+
chr16	38712668	A	AAAAAG	20.5	112	0.0892857	Arhgap31	-
chr16	44111392	CAAAAA	CAAAA	118	31	0.935484	Atp6v1a	-
chr16	44474075	CCCCCAAGATC	CCCCCAAGATCGGGGACCCCAAGATC	214	64	0.515625	Wdr52	+
chr16	44479921	ATTTTTTTTT	ATTTTTTTTTT	28.5	104	0.942308	Wdr52	+
chr16	44496541	CCGACGACG	CCGACG	214	74	0.959459	Boc	-
chr16	45116307	ATTTTTT	ATTTT	202	23	0.956522	Ccdc80	+
chr16	45142209	TTG	TTGCTG	214	76	0.960526	Slc35a5	-
chr16	45183931	GTATAT	GTAT	214	49	0.938776	Atg3	+
chr16	45573545	AC	ACC	214	49	0.938776	Slc9c1	+
chr16	45589747	A, AAA	AAATTTTACC, AAAT	187	45	0.688889	Slc9c1	+
chr16	45616014	gaaaaa	gAAAAAGAAAAAGAAAAAGAAaaaaa	214	30	0.9	Gcsam	+
chr16	45616014	gaaaaa	gAAAAAGAAAAAGAAAAAGAAaaaaa	214	30	0.9	Gcsam	+
chr16	45640597	GAAT	GAATTTAAT	214	32	0.875	BC016579	-
chr16	45664270	CCC	C	180	117	0.940171	Tmprss7	-
chr16	45681654	AGGGGGGG	AGGGGGG	78.5	65	1	Tmprss7	-
chr16	45693664	ACC	AC	214	51	1	Tmprss7	-
chr16	45737751	GGAAGAAGAAGAAGAAGAA	GGAAGAAGAAGAAGAA	214	165	0.751515	Abhd10	-
chr16	45789282	CA	C	214	20	0.9	Phldb2	-
chr16	45789282	CA	C	214	20	0.9	Phldb2	-
chr16	48587259	TCCCCCCCCCCC	TCCCCCCCCCCCC	13.7	21	0.380952	Morc1	+
chr16	49070261	CTTTTTTTTTT	CTTTTTTTTT	52.5	138	0.92029	Myh15	+
chr16	50732515	GTTTTTTT	GTTTTTTTT	38.5	32	1	5330426P16Rik	-
chr16	50732876	G	GCACC	214	176	0.931818	5330426P16Rik	-
chr16	55819073	GAAAAAAAAAAAAAAA	GAAAAAAAAAAAAA	91.5	122	0.762295	Nfkbiz	-
chr16	55819073	GAAAAAAAAAAAAAAA	GAAAAAAAAAAAAA	91.5	122	0.762295	Nfkbiz	-
chr16	55819073	GAAAAAAAAAAAAAAA	GAAAAAAAAAAAAA	91.5	122	0.762295	Nfkbiz	-
chr16	55927795	AAA	A	10.8	122	0.0737705	Cep97	-
chr16	55927795	AAA	A	10.8	122	0.0737705	Cep97	-
chr16	55927795	AAA	A	10.8	122	0.0737705	Cep97	-
chr16	55927795	AAA	A	10.8	122	0.0737705	Cep97	-
chr16	55971419	T, TT	TTT, TTTT	47.9	19	0.473684	Rpl24	+
chr16	55990853	AGAG	AGAGCTCGAG	214	38	1	Zbtb11	+
chr16	56035420	AA	AATACA	214	11	0.909091	Trmt10c	-
chr16	56650885	TAAAAAAAAA	TAAAAAAAAAA	64.5	39	0.794872	Abi3bp	+
chr16	56650885	TAAAAAAAAA	TAAAAAAAAAA	64.5	39	0.794872	Abi3bp	+
chr16	56650885	TAAAAAAAAA	TAAAAAAAAAA	64.5	39	0.794872	Abi3bp	+
chr16	56650885	TAAAAAAAAA	TAAAAAAAAAA	64.5	39	0.794872	Abi3bp	+
chr16	56650885	TAAAAAAAAA	TAAAAAAAAAA	64.5	39	0.794872	Abi3bp	+
chr16	56654108	TCCC	TCCCC	214	98	0.928571	Abi3bp	+
chr16	56654108	TCCC	TCCCC	214	98	0.928571	Abi3bp	+
chr16	56654108	TCCC	TCCCC	214	98	0.928571	Abi3bp	+
chr16	56654108	TCCC	TCCCC	214	98	0.928571	Abi3bp	+
chr16	56654108	TCCC	TCCCC	214	98	0.928571	Abi3bp	+
chr16	56668346	ATTTTTTTT	ATTTTTTTTT	31.5	52	0.942308	Abi3bp	+
chr16	56668346	ATTTTTTTT	ATTTTTTTTT	31.5	52	0.942308	Abi3bp	+
chr16	56668346	ATTTTTTTT	ATTTTTTTTT	31.5	52	0.942308	Abi3bp	+
chr16	56668346	ATTTTTTTT	ATTTTTTTTT	31.5	52	0.942308	Abi3bp	+
chr16	56668346	ATTTTTTTT	ATTTTTTTTT	31.5	52	0.942308	Abi3bp	+
chr16	56672011	T	TT	147	79	0.316456	Abi3bp	+
chr16	56672011	T	TT	147	79	0.316456	Abi3bp	+
chr16	56672011	T	TT	147	79	0.316456	Abi3bp	+
chr16	56672011	T	TT	147	79	0.316456	Abi3bp	+
chr16	56672011	T	TT	147	79	0.316456	Abi3bp	+
chr16	56672118	TGGAA	TGGAAGGAA	214	96	0.916667	Abi3bp	+
chr16	56672118	TGGAA	TGGAAGGAA	214	96	0.916667	Abi3bp	+
chr16	56672118	TGGAA	TGGAAGGAA	214	96	0.916667	Abi3bp	+
chr16	56672118	TGGAA	TGGAAGGAA	214	96	0.916667	Abi3bp	+
chr16	56672118	TGGAA	TGGAAGGAA	214	96	0.916667	Abi3bp	+
chr16	57198777	TCGC	TCGCGC	214	80	0.975	Tbc1d23	-
chr16	57302397	TAA	TAAA	214	78	0.884615	Cmss1	-
chr16	57323672	AA	AAGTTCA	214	57	0.929825	Cmss1	-
chr16	57514999	CTTTTTTTTTTTT	CTTTTTTTTTTTTTTT	166	25	0.84	Cmss1	-
chr16	57514999	CTTTTTTTTTTTT	CTTTTTTTTTTTTTTT	166	25	0.84	Filip1l	+
chr16	58503395	tg	tTg	15.6	63	0.111111	St3gal6	-
chr16	58823955	A	AA	217	275	0.425455	Olfr175-ps1	-
chr16	59098728	GAAAAAAA	GAAAAAA	97.5	107	0.850467	Olfr192	-
chr16	59186026	CAGA	CAGAAAGA	214	95	0.947368	Olfr197	-
chr16	59623692	CAAAA	CAAAAA	212	37	0.972973	Arl6	-
chr16	59632284	CAA	CA	214	32	0.9375	Arl6	-
chr16	62824172	GAAAAAAAAAA	GAAAAAAAAA	14.6	13	0.846154	Arl13b	-
chr16	70381999	gTT	g	183	10	0.7	Gbe1	+
chr16	72972656	GCCCCCCCCCC	GCCCCCCCCC	44.5	35	0.914286	Robo1	+
chr16	73982408	CAAA	C	214	53	0.981132	Robo2	-
chr16	75601180	GAAAAAAAAAAA	GAAAAAAAA	116	10	0.8	Rbm11	+
chr16	77075496	CTTTTTTTTTT	CTTTTTTTTTTT	16.7	32	0.6875	Usp25	+
chr16	78360383	CATATATATATATA	CATATATATATATATATA	202	20	0.25	Btg3	-
chr16	78360383	CATATATATATATA	CATATATATATATATATA	202	20	0.25	Gm7334	-
chr16	78941793	G	GA	214	44	0.954545	Chodl	+
chr16	78950589	GTTTTTTTT	GTTTTTTTTTT	98.5	14	0.928571	Chodl	+
chr16	78968464	ATA	ATAAAATTA	214	39	0.871795	Tmprss15	-
chr16	78968464	ATA	ATAAAATTA	214	39	0.871795	Tmprss15	-
chr16	85799954	GTGGACTTG	GTG	214	24	0.916667	Adamts1	-
chr16	87425050	ATTAGTTAG	ATTAG	214	59	0.983051	Ltn1	-
chr16	87486769	CAAAAAAAAAA	CAAAAAAAAAAA	30.5	96	0.770833	Cct8	-
chr16	87896613	AAGAGAGAG	AAGAGAG	214	20	0.95	Grik1	-
chr16	87896613	AAGAGAGAG	AAGAGAG	214	20	0.95	Grik1	-
chr16	89865688	GAG	G, GGGGAG	57	61	0.0819672	Tiam1	-
chr16	89865688	GAG	G, GGGGAG	57	61	0.0819672	Tiam1	-
chr16	93685276	tG, tTTTTTTTTTTTTTG	tTTTTTTTTTTTG, t	58.2	51	0.156863	Cbr3	+
chr17	3079124	ATTT	AT	174	107	0.728972	Pisd-ps2	-
chr17	7541649	TG	T, TTG	41.5	27	0.296296	Tcp10a	+
chr17	7541649	TG	T, TTG	41.5	27	0.296296	Tcp10a	+
chr17	23496958	TTCT	T	217	504	0.39881	Vmn2r115	+
chr17	23608324	A	ACATTATATTAGCGTGTGG	141	199	0.140704	Vmn2r117	-
chr17	24578792	GT	G	48.5	51	0.156863	Dnase1l2	-
chr17	27844321	GGAGAGAGAGAGAGAGA	GGAGAGAGAGAGAGA	17.5	46	0.0869565	Pacsin1	+
chr17	27844321	GGAGAGAGAGAGAGAGA	GGAGAGAGAGAGAGA	17.5	46	0.0869565	Pacsin1	+
chr17	31008250	tctct	t	50.5	45	0.0666667	Dnahc8	+
chr17	34766662	CTATATATATATATAT	CTATATATATATAT	21.5	20	0.15	Prrt1	+
chr17	45698942	ctcgctc	cgctc	217	100	0.28	Nfkbie	+
chr17	47490865	ACCC	ACC	214	129	0.992248	Trerf1	+
chr17	47490865	ACCC	ACC	214	129	0.992248	Trerf1	+
chr17	51924847	tGC	t, tTTTGC	85.7	73	0.109589	Satb1	-
chr17	51924847	tGC	t, tTTTGC	85.7	73	0.109589	Satb1	-
chr17	51924847	tGC	t, tTTTGC	85.7	73	0.109589	Satb1	-
chr17	51924847	tGC	t, tTTTGC	85.7	73	0.109589	Satb1	-
chr17	56825425	T	TT	28.5	26	0.153846	Ranbp3	+
chr17	56825425	T	TT	28.5	26	0.153846	Ranbp3	+
chr17	56825425	T	TT	28.5	26	0.153846	Ranbp3	+
chr17	56825425	T	TT	28.5	26	0.153846	Ranbp3	+
chr17	64632918	CCAGTCAGTCAG	CCAGTCAGTCAGTCAG	214	49	0.816327	Pja2	-
chr17	64632918	CCAGTCAGTCAG	CCAGTCAGTCAGTCAG	214	49	0.816327	Pja2	-
chr17	68097379	TA	TTA	33.5	31	0.193548	Lama1	+
chr17	74601707	TAAAAAAAAAAA	TAAAAAAAAAA	45.5	37	0.810811	Memo1	-
chr17	95219640	tag	tAGag	217	101	0.356436	Gm1976	-
chr17	95219640	tag	tAGag	217	101	0.356436	Gm1976	-
chr17	95219640	tag	tAGag	217	101	0.356436	2610044O15Rik8	-
chr18	12334708	Cgtgtgtgtgtgtgtgtgtgtgtgtgtgtgtgt	Cgtgtgtgtgtgtgtgtgtgtgtgtgtgtgt	113	64	0.125	3110002H16Rik	+
chr18	32978621	ACT	AACT	21.5	52	0.192308	Tslp	+
chr18	32978621	ACT	AACT	21.5	52	0.192308	Tslp	+
chr18	32978621	ACT	AACT	21.5	52	0.192308	4930455D15Rik	-
chr18	38139987	CAGAGAGAGAGAGAGAGA	CAGAGAGAGAGAGAGA	56.5	12	0.25	Arap3	-
chr18	38139987	CAGAGAGAGAGAGAGAGA	CAGAGAGAGAGAGAGA	56.5	12	0.25	Arap3	-
chr18	46413785	aagagagagagagagagagagagagagagagaga	aagagagagagagagagagagagagagagaga	41.5	42	0.119048	Pggt1b	-
chr18	65358260	GTT	GTTT	214	53	0.981132	Nedd4l	+
chr18	65358260	GTT	GTTT	214	53	0.981132	Nedd4l	+
chr18	81066446	aC	aAAC	41.5	36	0.166667	Atp9b	-
chr18	81066446	aC	aAAC	41.5	36	0.166667	Atp9b	-
chr19	4126040	GCCCCC	GCCCC	120	32	0.96875	Tmem134	+
chr19	4126040	GCCCCC	GCCCC	120	32	0.96875	Tmem134	+
chr19	4905936	Tcacacacacacacacacacacacac	Tcacacacacacacacacacacac	105	44	0.159091	Bbs1	-
chr19	9015608	T	TT	82.5	88	0.113636	Eml3	+
chr19	32119530	AG	AAG	33.5	20	0.3	Asah2	-
chr19	36194230	aGA, aA	a, aAGA	52	65	0.184615	Ankrd1	-
chr19	37644854	GTTTTT	GTTTT	98.5	27	1	Exoc6	+
chr19	37646142	Aggg	AGGGGTGGATGGATggg	164	23	0.304348	Exoc6	+
chr19	45868235	Cagagagagagagagagaga	Cagagagagagagagaga	27.5	69	0.101449	Kcnip2	-
chr19	45868235	Cagagagagagagagagaga	Cagagagagagagagaga	27.5	69	0.101449	Kcnip2	-
chr19	45868235	Cagagagagagagagagaga	Cagagagagagagagaga	27.5	69	0.101449	Kcnip2	-
chr19	46558197	Ggtgtgtgtgtgtgtgtgtgtgtgtgtgtgtgtg	Ggtgtgtgtgtgtgtgtgtgtgtgtgtgtgtg	95.5	50	0.14	Sufu	+
chr19	46558197	Ggtgtgtgtgtgtgtgtgtgtgtgtgtgtgtgtg	Ggtgtgtgtgtgtgtgtgtgtgtgtgtgtgtg	95.5	50	0.14	Sufu	+
chr19	55150729	aTG	aAAAAAAAAAAAAAAAAAAAAAAAAAAAAAAAATG, aAAAAAAAAAAAAAAAAAAAAAAAAAAAAAATG	77.6	73	0.150685	Gpam	-
chr19	58902719	cac	c	25.5	98	0.0714286	Hspa12a	-
chr2	19299757	t	tT	13.7	32	0.09375	Msrb2	+
chr2	25087889	C	CCCCCCCCCCC	21.3	36	0.0555556	Slc34a3	-
chr2	53062119	Ggtgtgtgtgtgtgtgtgtgtgtgtgtgtgtgtgtgtgt	Ggtgtgtgtgtgtgtgtgtgtgtgtgtgtgtgtgtgt	115	58	0.189655	Arl6ip6	+
chr2	66326018	gtg	g	52.5	123	0.0731707	Gm13629	+
chr2	66326018	gtg	g	52.5	123	0.0731707	Scn9a	-
chr2	70405215	GTCTCTCTCTCTCTCTCTCT	GTCTCTCTCTCTCTCTCT	192	121	0.181818	Gad1	+
chr2	84690079	AT	AAT	20.5	214	0.0514019	Slc43a1	+
chr2	84690079	AT	AAT	20.5	214	0.0514019	Slc43a1	+
chr2	84690079	AT	AAT	20.5	214	0.0514019	Slc43a1	+
chr2	84821566	Ttctctctctctctctctctctctctctctctctctctc	Ttctctctctctctctctctctctctctctctctctc	76.5	60	0.0833333	Prg2	+
chr2	118267835	Agtgtgtgtgtgtgtgtgtgtgtgtgtgtgtgtgtgtgtgtgtg	Agtgtgtgtgtgtgtgtgtgtgtgtgtgtgtgtgtgtgtgtg	138	82	0.121951	Eif2ak4	+
chr2	118267835	Agtgtgtgtgtgtgtgtgtgtgtgtgtgtgtgtgtgtgtgtgtg	Agtgtgtgtgtgtgtgtgtgtgtgtgtgtgtgtgtgtgtgtg	138	82	0.121951	Eif2ak4	+
chr2	156682883	AC	AAC	75.5	84	0.107143	5430405H02Rik	-
chr2	156682883	AC	AAC	75.5	84	0.107143	5430405H02Rik	-
chr2	160867217	Ggtgtgtgtgtgtgtgtgtgtgtgtgtgtgtgtgtgtgtgtgtgtgtgtg	GGTGTgtgtgtgtgtgtgtgtgtgtgtgtgtgtgtgtgtgtgtgtgtgtgtgtg	215	50	0.14	Chd6	-
chr2	164236469	Tcacacacacacacacacacacacac	Tcacacacacacacacacacacac	48.5	55	0.109091	Rbpjl	+
chr3	30653173	cct	c	63.5	100	0.07	Samd7	+
chr3	30653173	cct	c	63.5	100	0.07	Samd7	+
chr3	37279920	Atgtgtgtgtgtgtgtgtgtgtg	Atgtgtgtgtgtgtgtgtgtg	17.5	52	0.0769231	Fgf2	+
chr3	40708918	Agtgtgtgtgtgtgtgtgtgtgtgtgtgtgtgtg	Agtgtgtgtgtgtgtgtgtgtgtgtgtgtgtg	35.5	23	0.130435	3110057O12Rik	+
chr3	67844689	gtg	g	116	42	0.285714	Iqcj	+
chr3	67844689	gtg	g	116	42	0.285714	Gm21949	+
chr3	85925039	C	CCCC	17.5	52	0.0769231	Sh3d19	+
chr3	94968463	TGGGGGGGGGGGG	TGGGGGGGGGGG	27.5	32	0.5625	Sema6c	+
chr3	94968463	TGGGGGGGGGGGG	TGGGGGGGGGGG	27.5	32	0.5625	Sema6c	+
chr3	94968463	TGGGGGGGGGGGG	TGGGGGGGGGGG	27.5	32	0.5625	Sema6c	+
chr3	94968463	TGGGGGGGGGGGG	TGGGGGGGGGGG	27.5	32	0.5625	Sema6c	+
chr3	94968463	TGGGGGGGGGGGG	TGGGGGGGGGGG	27.5	32	0.5625	Sema6c	+
chr3	95699357	TCCCC	TCCC	214	52	0.961538	Aph1a	+
chr3	95699357	TCCCC	TCCC	214	52	0.961538	Aph1a	+
chr3	96487389	A	AA	186	63	0.380952	Ankrd35	+
chr3	96487441	CC	C	102	73	0.328767	Ankrd35	+
chr3	99923514	Cgtgtgtgtgtgtgtgtgtgtgtgtgtgtgtgtgtgtgtgtgt	Cgtgtgtgtgtgtgtgtgtgtgtgtgtgtgtgtgtgtgtgt	44.5	66	0.0757576	Spag17	+
chr3	101380509	TGAGAGAGAGAGAGAGAGAG	TGAGAGAGAGAGAGAGAG	12.7	131	0.0839695	Atp1a1	-
chr3	108783255	Aacacacacacacacacacacac	Aacacacacacacacacacac	27.5	39	0.102564	Fam102b	-
chr3	116621581	A	AA	36.5	57	0.105263	Palmd	-
chr3	152644135	Cctgctgctgctgctgctgctgctgctgctgctgc	Cctgctgctgctgctgctgctgctgctgctgc	41.5	68	0.0588235	St6galnac5	-
chr4	14932618	TG	TTTG	85.5	113	0.19469	Necab1	-
chr4	58994774	A	AA	44.5	128	0.132812	Ptgr1	-
chr4	83119029	GAAAAAAAAAA	GAAAAAAAAAAA	85.5	187	0.748663	Psip1	-
chr4	116381808	Gtttttttttttttttttttttttttttttttt	GTTTTTTTTtttttttttttttttttttttttttttttttt	73.5	63	0.15873	Ccdc163	+
chr4	116925349	Cgtgtgtgtgtgtgtgtgtgtgtgtgtgtgt	Cgtgtgtgtgtgtgtgtgtgtgtgtgtgt	73.5	60	0.1	Tmem53	+
chr4	119117310	T	TT	39.5	54	0.12963	Zmynd12	+
chr4	125838533	T	TT	24.5	78	0.141026	Sh3d21	-
chr4	125838533	T	TT	24.5	78	0.141026	Sh3d21	-
chr4	126428110	AGGGGGGGG	AGGGGGGGGGGG	69.5	21	0.238095	Ncdn	-
chr4	130026486	AATTCATTC	AATTC	214	40	0.975	Zcchc17	-
chr4	132256927	t	tT	25.5	51	0.0980392	Eya3	+
chr4	132256927	t	tT	25.5	51	0.0980392	Eya3	+
chr4	132256927	t	tT	25.5	51	0.0980392	Eya3	+
chr4	138012609	CTTTTTTTTTTTTTTTTTTT	CCCCTTTTTTTTTTTTTTTTTTTTTTTTTTTTT, CCTTTTTTTTTTTTTTTTTTTTTTTTTTTTTT	40.5	60	0.0833333	Camk2n1	+
chr4	138955665	T	TT	70.5	54	0.148148	Ubr4	+
chr4	146627544	A	AA	217	881	0.365494	Gm13152	+
chr4	146632710	C	CT	217	714	0.647059	Gm13152	+
chr4	146651010	A	AA	100	491	0.242363	Gm13152	+
chr4	146817468	AGG	AG	11.8	53	0.226415	Gm13152	+
chr4	148569566	AGC	AAAAAAAAAAGC, A	74.7	31	0.193548	Kif1b	-
chr4	154236192	GC	G	214	49	1	Ttc34	+
chr4	154239340	CTTTTT	CTTT	214	40	1	Ttc34	+
chr4	154239907	C	CTACCAGCAACACTTCT	55.5	25	0.16	Ttc34	+
chr4	154245825	gtgctgctgctgctgctg	gtgctgctgctgctg	214	107	0.813084	Mmel1	+
chr4	154297507	TACGCC	T	214	18	1	Tnfrsf14	-
chr4	154343230	TCC	T	214	16	1	Pank4	+
chr4	154354349	CAGTAG	CAGTAGTAG	214	126	0.825397	Pank4	+
chr4	154364775	ACCCCC	ACCCCCC	153	90	0.933333	Plch2	-
chr4	154364775	ACCCCC	ACCCCCC	153	90	0.933333	Plch2	-
chr4	154624362	CCCACCACCACCTCC	CCC	214	306	0.990196	2610002J02Rik	+
chr4	154624362	CCCACCACCACCTCC	CCC	214	306	0.990196	2610002J02Rik	+
chr4	155107980	GAAAAAAAA	GAAAAAAA	83.5	150	0.886667	Ssu72	+
chr4	155187536	GAAAAA	GAAAA	148	94	0.968085	Ccnl2	+
chr4	155207101	A	AG	214	26	0.961538	Aurkaip1	+
chr4	155215530	CT	C	214	90	0.988889	Mxra8	+
chr4	155217157	TCCCC	TCCC	214	119	0.957983	Mxra8	+
chr4	155227510	GC	GCC	214	48	0.979167	Dvl1	+
chr4	155230661	AGGG	AGGGG	214	44	1	Dvl1	+
chr4	155246229	TGAG	TG	214	67	1	Cpsf3l	+
chr4	155247035	AGG	AGGG	214	73	0.945205	Cpsf3l	+
chr4	155259366	Gatttttttatttttttatttttt	Gatttttttatttttt	214	69	0.826087	Cpsf3l	+
chr4	155261937	ACTGAGGCT	ACT	214	40	0.975	Cpsf3l	+
chr4	155264597	AGTCGTC	AGTC	214	44	0.977273	Pusl1	-
chr4	155274573	G	GACTAG	87.5	72	0.0416667	Acap3	+
chr4	155275170	CT	C	214	76	0.947368	Acap3	+
chr4	155277628	AGGGG	AGGG	176	16	1	Acap3	+
chr4	155279197	AGCTGCATCCTGGGCTGCTG	AGCTGCATCCTGGGCTGCTGCATCCTGGGCTGCTG	214	59	0.79661	Acap3	+
chr4	155320562	Gg	GGTg	105	30	0.8	Gm5801	+
chr4	155320562	Gg	GGTg	105	30	0.8	Ube2j2	+
chr4	155320562	Gg	GGTg	105	30	0.8	Ube2j2	+
chr4	155320562	Gg	GGTg	105	30	0.8	Ube2j2	+
chr4	155320562	Gg	GGTg	105	30	0.8	Ube2j2	+
chr4	155323103	TTT	TTTCTT	214	63	0.952381	Gm5801	+
chr4	155323103	TTT	TTTCTT	214	63	0.952381	Ube2j2	+
chr4	155323103	TTT	TTTCTT	214	63	0.952381	Ube2j2	+
chr4	155323103	TTT	TTTCTT	214	63	0.952381	Ube2j2	+
chr4	155323103	TTT	TTTCTT	214	63	0.952381	Ube2j2	+
chr4	155325555	AATT	AATTATT	214	288	0.947917	Gm5801	+
chr4	155325555	AATT	AATTATT	214	288	0.947917	Ube2j2	+
chr4	155325555	AATT	AATTATT	214	288	0.947917	Ube2j2	+
chr4	155325555	AATT	AATTATT	214	288	0.947917	Ube2j2	+
chr4	155325555	AATT	AATTATT	214	288	0.947917	Ube2j2	+
chr4	155331166	AGGG	AGGGG	214	51	1	Gm5801	+
chr4	155331166	AGGG	AGGGG	214	51	1	Ube2j2	+
chr4	155331166	AGGG	AGGGG	214	51	1	Ube2j2	+
chr4	155331166	AGGG	AGGGG	214	51	1	Ube2j2	+
chr4	155331166	AGGG	AGGGG	214	51	1	Ube2j2	+
chr4	155336881	T	TG	167	44	0.795455	Fam132a	+
chr4	155389581	AGGG	AGGGCACTGAGGACTTGGG	214	57	0.842105	Tnfrsf4	+
chr4	155402583	CCGCACGCA	CCGCA	214	95	0.957895	Tnfrsf18	+
chr4	155402583	CCGCACGCA	CCGCA	214	95	0.957895	Tnfrsf18	+
chr4	155417723	AGGGG	AGGG	176	29	1	Ttll10	-
chr4	155593839	TTCT	TTCTCT	214	88	0.965909	2310042D19Rik	+
chr4	155594030	TGTT	TGTTTCTATAGTT	214	37	0.891892	2310042D19Rik	+
chr5	3704509	cacac	c	51.5	69	0.057971	Ankib1	-
chr5	20796336	ctc	c	157	112	0.133929	Pion	+
chr5	38691528	TG	T	214	114	1	Otop1	+
chr5	38713129	TA	TTA	58.5	149	0.154362	Drd5	+
chr5	38928467	Tgagagagagagagagagagagagagagagagagaga	Tgagagagagagagagagagagagagagagagaga	67.5	48	0.104167	Wdr1	-
chr5	51848115	T	TT	32.5	52	0.134615	Ppargc1a	-
chr5	51848115	T	TT	32.5	52	0.134615	Ppargc1a	-
chr5	69956633	GTTTTTTTTTTTTTTTTTTT	GTTTTTTTTTTTTTTTTTTTTTTTT	23.5	30	0.133333	Guf1	+
chr5	88108097	Agtgtgtgtgtgtgtgtgtgtgtgtgtgtgtttgtgtttgtgtgtgtgtgtgtgtgtgtgtgtg	Agtgtgtgtgtgtgtgtgtgtgtgtgtgtttgtgtttgtgtgtgtgtgtgtgtgtgtgtgtg	87.5	40	0.125	Csn1s1	+
chr5	88244088	a	aA	65.5	66	0.136364	Csn1s2b	+
chr5	92878974	Cagagagagagagagagagagagagagagaga	Cagagagagagagagagagagagagagaga	26.5	51	0.0784314	Scarb2	-
chr5	93235618	cacac	c	70.5	32	0.125	Shroom3	+
chr5	103983705	T	TT	27.5	50	0.18	Ptpn13	+
chr5	105457537	AG	A	31.5	48	0.229167	Gbp8	-
chr5	108150629	GT	G	178	13	1	Gfi1	-
chr5	108150629	GT	G	178	13	1	Gfi1	-
chr5	111706116	GCC	GC	214	105	0.990476	Ttc28	+
chr5	121183247	ggagagagagagagagagagagagagagagagagagagaga	ggagagagagagagagagagagagagagagagagagaga	48.5	27	0.148148	Oas2	-
chr5	121198514	ACCCCCCCC	ACCCCCCC	47.5	53	0.981132	Oas2	-
chr5	122950840	gaaaaaaaaaaaaaaaaaaaa	gAAAAAAAaaaaaaaaaaaaaaaaaaaa	62.5	55	0.145455	Atp2a2	-
chr5	122950840	gaaaaaaaaaaaaaaaaaaaa	gAAAAAAAaaaaaaaaaaaaaaaaaaaa	62.5	55	0.145455	Atp2a2	-
chr5	122950840	gaaaaaaaaaaaaaaaaaaaa	gAAAAAAAaaaaaaaaaaaaaaaaaaaa	62.5	55	0.145455	Atp2a2	-
chr5	123565648	cGTAC	cAC	107	97	0.123711	Tmem120b	+
chr5	124416840	T	TT	41.5	65	0.138462	Ccdc62	+
chr5	130013011	tGT, t	tT, tTTTTAAAAAAAAAAAGT	93.5	103	0.378641	Sfswap	+
chr5	131952572	AG	AGG	214	77	0.974026	Auts2	-
chr5	135525658	c	cCCCCC, cCCCCCCC	32	35	0.142857	Stx1a	+
chr5	150083952	ctc	c	24.5	48	0.0625	Alox5ap	+
chr6	22974797	Ttatatatatatatatatatatatatata	Ttatatatatatatatatatatatata	58.5	69	0.0869565	Ptprz1	+
chr6	38613345	GCC	GCCC	214	54	0.981481	Clec2l	+
chr6	52210629	ccg	cCGcg	214	32	0.875	Hoxa13	-
chr6	66488954	t	tT, tTTT	65.5	151	0.15894	Mad2l1	+
chr6	70727325	ctc	c	81.5	66	0.121212	Rpia	-
chr6	72259796	TGGG	TGG	214	73	0.958904	Sftpb	+
chr6	113269641	TTCTCTCTCTCTCT	TTCTCTCTCTCT	91.5	36	0.166667	Brpf1	+
chr6	118499580	AG	AAG	50.5	41	0.195122	Ankrd26	-
chr6	119156438	T	TT	140	61	0.622951	Dcp1b	+
chr6	125765621	agtgtgtgtgtgtgtgtgtgtgtgtgtgtgtg	agtgtgtgtgtgtgtgtgtgtgtgtgtgtg	25.5	92	0.0869565	Ano2	+
chr6	126593461	GCCCCCCCC	GCCCCCCC	62.5	63	0.84127	Kcna1	-
chr6	127661118	cac	c	16.6	56	0.0535714	Prmt8	-
chr6	128509121	Tgagagagagagagagagagagagagagag	Tgagagagagagagagagagagagagag	25.5	76	0.0789474	BC048546	-
chr6	139720891	tgt	tTgt	52.5	80	0.2	Pik3c2g	+
chr6	142190591	TAAAA	TAAAAA	214	88	0.931818	Slco1a5	-
chr6	142190591	TAAAA	TAAAAA	214	88	0.931818	Slco1a5	-
chr7	3304476	ACCC	ACC	214	75	0.973333	Prkcg	+
chr7	3412525	CAAAAA	CAAAA	183	133	0.669173	Cacng8	+
chr7	3412570	CC	C	122	78	0.448718	Cacng8	+
chr7	3412613	AG	A	214	50	0.58	Cacng8	+
chr7	4644359	ttgtgtgtgtgtgtgtgtgtgtgtgtgtgtgtgtgtgtgtgtgtgt	ttgtgtgtgtgtgtgtgtgtgtgtgtgtgtgtgtgtgtgtgtgt	80.5	65	0.0769231	Brsk1	+
chr7	4644359	ttgtgtgtgtgtgtgtgtgtgtgtgtgtgtgtgtgtgtgtgtgtgt	ttgtgtgtgtgtgtgtgtgtgtgtgtgtgtgtgtgtgtgtgtgt	80.5	65	0.0769231	Brsk1	+
chr7	7230988	CCCTAG	CCCTAGCCTAG	217	23	0.347826	Vmn2r29	-
chr7	13846247	AGGG	AGG	214	184	0.940217	6330408A02Rik	-
chr7	13891273	GCCCCC	GCCCC	131	56	0.928571	Lig1	+
chr7	13891273	GCCCCC	GCCCC	131	56	0.928571	Lig1	+
chr7	13891273	GCCCCC	GCCCC	131	56	0.928571	Lig1	+
chr7	14058228	Agtgtgtgtgtgtgtgtgtgtgtgtgtgtg	Agtgtgtgtgtgtgtgtgtgtgtgtgtg	173	176	0.170455	Bsph1	+
chr7	19862574	Tgagagagagagagagagagagagagagagagagagagagagagagagaga	TGAGAGAGAGAgagagagagagagagagagagagagagagagagagagagagagagagaga	129	20	0.15	Ppm1n	-
chr7	25284696	CCC	C	43.3	28	0.285714	Cadm4	+
chr7	26029700	C	CCCCCG	113	31	0.193548	Erf	-
chr7	29178668	tctct	t	81.5	45	0.0888889	Paf1	+
chr7	31574725	tG	t	13.7	51	0.0980392	Krtdap	+
chr7	38979802	GCCCCCCC	GCCCCCC	81.5	22	0.954545	1600014C10Rik	+
chr7	38979802	GCCCCCCC	GCCCCCC	81.5	22	0.954545	1600014C10Rik	+
chr7	50663883	GAGAAG	GAG	214	122	0.983607	Siglecg	+
chr7	50665957	C	CTTATAA	214	63	0.968254	Siglecg	+
chr7	50666898	CC	C	162	92	0.554348	Siglecg	+
chr7	50667245	TCTCCTCCTCC	TCTCCTCCTCCTCC	217	41	0.439024	Siglecg	+
chr7	50707700	C	CCCCATC	188	79	0.0759494	Etfb	+
chr7	50729804	AGGGGGGG	AGGGGGGGGG	214	51	0.921569	Iglon5	-
chr7	50753729	AAGAGAGAGAGAGA	AAGAGAGAGAGA	214	20	0.7	4931406B18Rik	-
chr7	50830375	AGGGG	AGG	214	31	0.967742	Zfp658	+
chr7	50865267	GAA	GAAA	214	36	0.916667	Zfp819	+
chr7	50871747	TT	T	17.5	10	0.3	Zfp819	+
chr7	50890195	G	GG	214	31	0.806452	Ceacam18	+
chr7	50890218	AGGGGGG	AGGGGG	31.5	27	0.592593	Ceacam18	+
chr7	51024535	CA	C	214	126	0.960317	Klk12	+
chr7	51038784	CCATGAAGGTTTTGCCTTCAT	CCAT	214	60	0.933333	Klk10	+
chr7	51039129	CAAAGGG	CAAAGGGAAAGGG	214	59	0.915254	Klk10	+
chr7	51059157	G	GTGT	59.5	38	0.131579	Klk8	+
chr7	51083759	GG	G	88.5	27	0.518519	Klk6	+
chr7	51083759	GG	G	88.5	27	0.518519	Klk6	+
chr7	51083759	GG	G	88.5	27	0.518519	Klk6	+
chr7	51083759	GG	G	88.5	27	0.518519	Klk6	+
chr7	51106060	CCTTCT	CCT	214	16	0.8125	Klk5	+
chr7	51200630	G, GAACTATGTCAAAACCAA	GAACTAT, GAACTATGTCAAAA	152	59	0.101695	Klk1b7-ps	+
chr7	51251248	T	TG	99.5	193	0.0362694	Klk1b11	+
chr7	51357791	GG	GAAGTGGG	34.5	33	0.121212	Klk1b21	+
chr7	51372173	ATGC	AAAAGCCGGGCGTCTGC	150	77	0.0779221	Klk1b22	+
chr7	51394722	A	ACATCCTTACA	214	291	0.776632	Klk1b16	+
chr7	51506907	T	TT	76.5	10	0.8	2410002F23Rik	+
chr7	51506953	GAA	GA	214	21	0.857143	2410002F23Rik	+
chr7	51562164	TAGAGAG	TAGAG	214	88	0.897727	Clec11a	-
chr7	51611953	C	CCCCCCCCCCCCCCCCCCCCCCCC	204	34	0.352941	Shank1	+
chr7	51725953	GACACA	GACA	214	35	0.971429	Josd2	+
chr7	51725953	GACACA	GACA	214	35	0.971429	Josd2	+
chr7	51725953	GACACA	GACA	214	35	0.971429	Josd2	+
chr7	51725953	GACACA	GACA	214	35	0.971429	Josd2	+
chr7	51725953	GACACA	GACA	214	35	0.971429	Josd2	+
chr7	51755480	AT	A	214	39	1	Fam71e1	+
chr7	51763747	CAGAGAGA	CAGAGAGAGAGA	214	16	0.9375	Mybpc2	-
chr7	51767438	GCCCCCC	GCCCCC	109	20	1	Mybpc2	-
chr7	51771741	G	GT	214	95	0.989474	Mybpc2	-
chr7	51786580	G	GG	139	78	0.179487	Spib	-
chr7	51789219	TCCCC	TCCC	214	45	0.933333	Pold1	-
chr7	51793662	TGGGGGGGGGGG	TGGGGGGGGGGGGG	11.7	14	0.214286	Pold1	-
chr7	51887945	GGAGAGA	GGA	214	62	0.951613	Myh14	-
chr7	51887945	GGAGAGA	GGA	214	62	0.951613	Myh14	-
chr7	51887945	GGAGAGA	GGA	214	62	0.951613	Myh14	-
chr7	51888761	TAGC	TAGCATCCAGC	214	110	0.954545	Myh14	-
chr7	51888761	TAGC	TAGCATCCAGC	214	110	0.954545	Myh14	-
chr7	51888761	TAGC	TAGCATCCAGC	214	110	0.954545	Myh14	-
chr7	51894518	Tgcggggcggggcggggcggggc	Tgcggggcggggc	214	68	0.75	Myh14	-
chr7	51894518	Tgcggggcggggcggggcggggc	Tgcggggcggggc	214	68	0.75	Myh14	-
chr7	51894518	Tgcggggcggggcggggcggggc	Tgcggggcggggc	214	68	0.75	Myh14	-
chr7	51965713	TGCCGCC	TGCCGCCGCC	214	152	0.881579	Izumo2	+
chr7	51994858	T	TC	214	22	0.954545	Zfp473	-
chr7	52018440	GA	G	212	31	0.483871	Vrk3	+
chr7	52085567	CG	C	214	71	0.971831	Nup62-il4i1	+
chr7	52085567	CG	C	214	71	0.971831	Nup62	+
chr7	52085827	GA	GGAGACGCTGGCCAAGA	214	61	0.803279	Nup62-il4i1	+
chr7	52085827	GA	GGAGACGCTGGCCAAGA	214	61	0.803279	Nup62	+
chr7	52085931	CTTTT	CTTT	214	75	0.92	Nup62-il4i1	+
chr7	52085931	CTTTT	CTTT	214	75	0.92	Nup62	+
chr7	52086086	TGTCTA	TGTCTAGTCTA	214	45	0.911111	Nup62-il4i1	+
chr7	52086086	TGTCTA	TGTCTAGTCTA	214	45	0.911111	Nup62	+
chr7	52102087	CAAAAA	CAAAA	160	46	1	Tbc1d17	-
chr7	52109482	AGGGGGGG	AGGGGGGGGGGGG	214	16	0.6875	Akt1s1	+
chr7	52109482	AGGGGGGG	AGGGGGGGGGGGG	214	16	0.6875	Akt1s1	+
chr7	52116860	GCCCCC	GCCCC	193	111	0.936937	Pnkp	+
chr7	52122154	C	CA, CACA	23.5	45	0.577778	Ptov1	-
chr7	52152578	CCTCTCT	CCTCTCTCT	214	22	1	Fuz	+
chr7	52156718	C	CC	214	92	0.956522	Ap2a1	-
chr7	52156718	C	CC	214	92	0.956522	Ap2a1	-
chr7	52165202	T	TAGGGACACCGTG	214	27	0.740741	Ap2a1	-
chr7	52165202	T	TAGGGACACCGTG	214	27	0.740741	Ap2a1	-
chr7	52216116	GTTTTT	GTTTTTT	128	26	0.923077	Cpt1c	-
chr7	52216116	GTTTTT	GTTTTTT	128	26	0.923077	Cpt1c	-
chr7	52216859	A	ATG	107	72	0.0694444	Cpt1c	-
chr7	52216859	A	ATG	107	72	0.0694444	Cpt1c	-
chr7	52236939	ACCCCCCC	ACCCCCC	66.5	64	0.96875	Prmt1	-
chr7	52236939	ACCCCCCC	ACCCCCC	66.5	64	0.96875	Prmt1	-
chr7	52236939	ACCCCCCC	ACCCCCC	66.5	64	0.96875	Prmt1	-
chr7	52236939	ACCCCCCC	ACCCCCC	66.5	64	0.96875	Prmt1	-
chr7	52259037	GCCCCCC	GCCCCC	188	159	0.874214	Scaf1	-
chr7	52275640	GGGA, G	GCCCACACACGGA, GCCCACACACGTGGA	73.6	71	0.15493	Rras	+
chr7	52285954	AATAT	AAT	214	26	1	Prr12	-
chr7	52305508	AAG	AAGGAG	214	80	0.95	Prr12	-
chr7	52332637	C	CGGGAGCAT	71.2	14	0.142857	Nosip	+
chr7	52332637	C	CGGGAGCAT	71.2	14	0.142857	Nosip	+
chr7	52378192	GAG	GAGAACCACAG	59.5	35	0.942857	Rps11	-
chr7	52382669	TT	T	214	87	0.482759	Rpl13a	-
chr7	52387677	Ggcagcagcagcagcagcag	Ggcagcagcagcagcag	214	61	0.803279	Flt3l	-
chr7	52403441	AACACA	AACACACA	214	163	0.90184	Aldh16a1	-
chr7	52426202	ACCCCCCCCCC	ACCCCCCCCCCCC	143	220	0.577273	Slc17a7	+
chr7	52427613	TGGGG	TGGGGG	214	54	0.962963	Slc17a7	+
chr7	52439629	TG	TGG	214	20	1	Ccdc155	-
chr7	52448501	CGG	CG	214	79	1	Ccdc155	-
chr7	52474603	GTT	GT	214	19	0.894737	Tead2	+
chr7	52490726	C	CCGTCTGCTCCTGTGCCCCA	160	20	1	Cd37	-
chr7	52492506	CGGGGGG	CGGGGG	90.5	15	0.866667	Cd37	-
chr7	52493837	A	ATCCCAGC	214	18	0.888889	Cd37	-
chr7	52559941	CGGGGGG	CGGGGG	109	118	0.940678	Trpm4	-
chr7	52560155	A	ACACCCTGCCACGCCTA	214	93	0.784946	Trpm4	-
chr7	52591462	CGA	CGAAGATGAAGATGAAGA	214	14	0.928571	Hrc	+
chr7	52622730	ATTTTTTTTTTTT	ATTTTTTTTTTTTTTT	214	185	0.772973	Mtag2	+
chr7	52622730	ATTTTTTTTTTTT	ATTTTTTTTTTTTTTT	214	185	0.772973	Mtag2	+
chr7	52622899	CAA	CA	214	86	0.965116	Mtag2	+
chr7	52622899	CAA	CA	214	86	0.965116	Mtag2	+
chr7	52623323	GAAG	G	214	54	0.759259	Lin7b	-
chr7	52642702	GA	GAAA	214	383	0.966057	Snrnp70	-
chr7	52670790	CC	C	214	361	0.972299	Ntf5	+
chr7	52710745	CCCCCATCCC	CCCCCATCCCCATCCC	214	54	0.851852	Gys1	+
chr7	52720545	GT	GTGACCCT	214	32	0.96875	Bax	-
chr7	52749461	TCAG	TCAGACCCAG	214	54	0.962963	Nucb1	-
chr7	52749461	TCAG	TCAGACCCAG	214	54	0.962963	Nucb1	-
chr7	52753756	CCTC	CCTCTC	214	227	0.964758	Nucb1	-
chr7	52753756	CCTC	CCTCTC	214	227	0.964758	Nucb1	-
chr7	52757106	G	GGTG	202	18	0.722222	Nucb1	-
chr7	52757106	G	GGTG	202	18	0.722222	Nucb1	-
chr7	52757134	G	GG	50	14	0.285714	Nucb1	-
chr7	52757134	G	GG	50	14	0.285714	Nucb1	-
chr7	52821289	C	CT	173	20	1	Hsd17b14	+
chr7	52821586	GGTAGGAGGTGCTGAGGTAGCTGTAGGAGGTGCTGAGGTAGCTG	GGTAGGAGGTGCTGAGGTAGCTG	214	60	0.633333	Hsd17b14	+
chr7	52840606	CACTG	C	214	19	0.736842	Bcat2	+
chr7	52840606	CACTG	C	214	19	0.736842	Bcat2	+
chr7	52840606	CACTG	C	214	19	0.736842	Bcat2	+
chr7	52949590	CACGACGACGAC	CACGACGAC	214	45	0.8	Ntn5	+
chr7	52949590	CACGACGACGAC	CACGACGAC	214	45	0.8	Sec1	-
chr7	52974881	TTTTCCTTTCC	TTTTCC	214	173	0.965318	Rpl18	+
chr7	53048005	CGGGGGG	CGGGGGGG	149	94	0.840426	Lmtk3	+
chr7	53055760	TGGG	TGGGG	178	16	0.9375	Lmtk3	+
chr7	53108755	T	TA	214	41	0.97561	Grin2d	-
chr7	53138331	GTCTCTCTCTC	GTCTCTCTCTCTC	214	59	0.949153	Kdelr1	+
chr7	53142716	CCAGGCAGG	CCAGG	214	19	1	Syngr4	-
chr7	53235226	TCC	TCCC	214	64	0.78125	Abcc6	-
chr7	53260448	G	GAGTCA, GA	36.2	23	0.130435	Abcc6	-
chr7	53275875	TGG	TGGGG	214	28	1	Abcc6	-
chr7	53317129	TTCTCT	TTCTCTCT	214	70	0.942857	Nomo1	+
chr7	53317229	G	GTG	214	58	0.965517	Nomo1	+
chr7	53326109	GTG	GTGCCTGTCTCTTG	218	18	0.944444	Nomo1	+
chr7	53412465	AGACC	AGACCGACC	214	37	0.972973	Abcc8	-
chr7	53433792	C	CATG	214	21	0.952381	Abcc8	-
chr7	53474804	ACCCCCCC	ACCCCCCCC	114	114	0.912281	Ush1c	-
chr7	53474804	ACCCCCCC	ACCCCCCCC	114	114	0.912281	Ush1c	-
chr7	53474804	ACCCCCCC	ACCCCCCCC	114	114	0.912281	Ush1c	-
chr7	53477303	Agtgtgtgtgtgtgtgtgtgtgtgtgtgtgtgtgtgtgtgtgtgtgt	Agtgtgtgtgtgtgtgtgtgtgtgt	143	12	0.333333	Ush1c	-
chr7	53477303	Agtgtgtgtgtgtgtgtgtgtgtgtgtgtgtgtgtgtgtgtgtgtgt	Agtgtgtgtgtgtgtgtgtgtgtgt	143	12	0.333333	Ush1c	-
chr7	53477303	Agtgtgtgtgtgtgtgtgtgtgtgtgtgtgtgtgtgtgtgtgtgtgt	Agtgtgtgtgtgtgtgtgtgtgtgt	143	12	0.333333	Ush1c	-
chr7	53514774	TCTACCT, TAAGGGATCTGCGGCATGGGTAATCTACCT	TAAGGGATCTGCGGCTACCT, TAAGGGATCTGCGGCATGGGTAATCCCTACCT	74.6	31	0.387097	Otog	+
chr7	53521383	G	GG	92.5	12	1	Otog	+
chr7	53532903	G	GG	214	41	0.95122	Otog	+
chr7	53539076	TGG	TGGG	214	36	0.611111	Otog	+
chr7	53560560	GCCC	GCCCC	214	25	0.96	Otog	+
chr7	67144608	AG	AAAG	34.5	29	0.241379	Snurf	-
chr7	67144608	AG	AAAG	34.5	29	0.241379	Snrpn	-
chr7	67144608	AG	AAAG	34.5	29	0.241379	Snrpn	-
chr7	67144608	AG	AAAG	34.5	29	0.241379	Snrpn	-
chr7	71879597	Ctgtgtgtgtgtgtgtgtgtgtgtgtgtgtgtgtg	Ctgtgtgtgtgtgtgtgtgtgtgtgtgtgtgtg	147	38	0.184211	Apba2	+
chr7	86540766	tAC	tTTTTTTAC, t	87.4	21	0.285714	Fanci	+
chr7	97342847	T	TT	68.5	62	0.112903	Picalm	+
chr7	97342847	T	TT	68.5	62	0.112903	Picalm	+
chr7	97342847	T	TT	68.5	62	0.112903	Picalm	+
chr7	97342847	T	TT	68.5	62	0.112903	Picalm	+
chr7	97342847	T	TT	68.5	62	0.112903	Picalm	+
chr7	97342847	T	TT	68.5	62	0.112903	Picalm	+
chr7	107603881	A	AG	214	95	0.989474	C2cd3	+
chr7	130268155	tg, tTTTTTTTTTTTTTTTTTTTTTTTTg	t, tTTTTTTTTTTTTTTTTTTTTTTTTTg	180	51	0.333333	Tnrc6a	+
chr7	147109675	TCCCCCC	TCCCCC	128	57	0.912281	Kndc1	+
chr7	148879258	GAAGATCAAGATCAA	GAAGATCAA	214	77	0.961039	Muc2	+
chr7	149688627	t	tTTTTTT, tTTTTTTTT	181	53	0.169811	Tnnt3	+
chr7	149688627	t	tTTTTTT, tTTTTTTTT	181	53	0.169811	Tnnt3	+
chr7	149688627	t	tTTTTTT, tTTTTTTTT	181	53	0.169811	Tnnt3	+
chr7	149688627	t	tTTTTTT, tTTTTTTTT	181	53	0.169811	Tnnt3	+
chr7	149688627	t	tTTTTTT, tTTTTTTTT	181	53	0.169811	Tnnt3	+
chr7	149688627	t	tTTTTTT, tTTTTTTTT	181	53	0.169811	Tnnt3	+
chr7	149688627	t	tTTTTTT, tTTTTTTTT	181	53	0.169811	Tnnt3	+
chr7	149688627	t	tTTTTTT, tTTTTTTTT	181	53	0.169811	Tnnt3	+
chr7	149688627	t	tTTTTTT, tTTTTTTTT	181	53	0.169811	Gm14492	-
chr7	150682964	Gcacacacacacacacacacacacacacacacacacacacacacacacaca	Gcacacacacacacacacacacacacacacacacacacacacacacaca	48.5	61	0.131148	Slc22a18	+
chr7	150682964	Gcacacacacacacacacacacacacacacacacacacacacacacacaca	Gcacacacacacacacacacacacacacacacacacacacacacacaca	48.5	61	0.131148	Slc22a18	+
chr8	12429967	CGGGGGGGGGG	CGGGGGGGGG	46.5	37	0.837838	Gm5607	+
chr8	25824742	AT	A	12.7	57	0.157895	Adam3	-
chr8	25921468	ata	a	54.5	49	0.142857	Adam5	-
chr8	27273316	AG	A	122	62	0.16129	Thap1	+
chr8	47020385	TC	TCTCCGC	214	75	0.92	Ccdc110	+
chr8	47047812	TAA	TA	214	25	1	1700029J07Rik	-
chr8	47065663	A	AAACAT	214	60	0.983333	Ufsp2	+
chr8	55610345	CAAA	CAAAA	214	66	0.954545	Spcs3	-
chr8	55770906	GTTTTTTTTTTTT	GTTTTTTTTTTT	37.5	40	0.85	Wdr17	-
chr8	55770906	GTTTTTTTTTTTT	GTTTTTTTTTTT	37.5	40	0.85	Wdr17	-
chr8	58483910	T	TTT	214	167	0.850299	Glra3	+
chr8	58777143	T	TC	14.6	25	1	Hpgd	+
chr8	59070198	GA	G	214	201	0.99005	Fbxo8	+
chr8	60029025	a, aA	aAAA, aAAAAAAAAAAAAAAAAAAAAAAAAAAAAAAAAAAA	28.4	148	0.0337838	Galnt7	-
chr8	60029025	a, aA	aAAA, aAAAAAAAAAAAAAAAAAAAAAAAAAAAAAAAAAAA	28.4	148	0.0337838	Galnt7	-
chr8	71326192	AATGAT	AAT	214	106	0.95283	Ints10	+
chr8	71326932	AGC	AGCATCCTATAACCCTGC	214	53	0.716981	Ints10	+
chr8	71592029	tgt	t, tGCTTCATTGGGGGTTGGGgt	69	15	0.333333	Slc18a1	-
chr8	72332738	AGGGGGGGGG	AGGGGGGGGGG	57.5	23	0.782609	Gmip	+
chr8	72340853	AGT	AGTGACCTGT	214	77	0.844156	Gmip	+
chr8	72341598	ACTCT	ACT	214	82	0.365854	Gmip	+
chr8	72409883	TCCCCCCC	TCCCCCC	77.5	46	1	Cilp2	-
chr8	72410204	CC	CCGC	214	56	0.964286	Cilp2	-
chr8	72622098	GGAGAGAGAGAGAGAGA	GGAGAGAGAGAGAGAGAGA	214	100	0.71	Ncan	-
chr8	72656291	GTTT	GTTTT	214	78	0.961538	Nr2c2ap	+
chr8	72656291	GTTT	GTTTT	214	78	0.961538	Nr2c2ap	+
chr8	72656291	GTTT	GTTTT	214	78	0.961538	Rfxank	-
chr8	72656291	GTTT	GTTTT	214	78	0.961538	Rfxank	-
chr8	72690081	GAGCGTTAGCGTTAGCGT	GAGCGTTAGCGT	214	173	0.872832	Mef2b	+
chr8	72690081	GAGCGTTAGCGTTAGCGT	GAGCGTTAGCGT	214	173	0.872832	Mef2b	+
chr8	72760569	GAAAAAAAAAA	GAAAAAAAAAAA	39.5	109	0.880734	Sugp2	+
chr8	72760569	GAAAAAAAAAA	GAAAAAAAAAAA	39.5	109	0.880734	Sugp2	+
chr8	72815069	ACCCC	ACCCCC	214	62	0.951613	Homer3	+
chr8	72815069	ACCCC	ACCCCC	214	62	0.951613	Homer3	+
chr8	72846418	TCTCT	TCTCTACTCT	214	53	0.981132	Lass1	+
chr8	72846418	TCTCT	TCTCTACTCT	214	53	0.981132	Gdf1	+
chr8	72847367	Cgagtgagtgagtgagtgagtgag	Cgagtgagtgagtgag	214	65	0.738462	Lass1	+
chr8	72847367	Cgagtgagtgagtgagtgagtgag	Cgagtgagtgagtgag	214	65	0.738462	Gdf1	+
chr8	72856864	AGG	AG	214	49	0.938776	Upf1	-
chr8	72856864	AGG	AG	214	49	0.938776	Upf1	-
chr8	72903499	AGGGGGGG	AGGGGGG	116	62	0.903226	Comp	+
chr8	72932741	CGGG	CGG	209	13	0.923077	Crtc1	-
chr8	72975322	AGCCAGG	AGCCAGGCCAGG	214	29	0.931034	Klhl26	-
chr8	72975322	AGCCAGG	AGCCAGGCCAGG	214	29	0.931034	Klhl26	-
chr8	73022474	CAA	CAAA	214	46	1	Crlf1	+
chr8	73122857	CTT	CT	214	97	0.969072	Ssbp4	-
chr8	73123229	ga	g	214	75	0.973333	Ssbp4	-
chr8	73123400	CAA	CA	214	46	0.978261	Ssbp4	-
chr8	73176435	AGGGGGGGG	AGGGGGG	214	37	0.891892	Pgpep1	-
chr8	73270158	AGGG	AGG	214	110	0.963636	Pde4c	+
chr8	73288662	TGG	TG	214	117	0.982906	Ifi30	-
chr8	73372238	TAA	TA	214	21	0.904762	Kcnn1	-
chr8	73787012	GACACA	GACA	214	46	0.869565	Haus8	-
chr8	73787012	GACACA	GACA	214	46	0.869565	Haus8	-
chr8	73872810	ATGCTCCCCAGCAGCTCCCTGGAGGTTAGCCCAGTGCTCCCCAGCAGCTCCCTGGA	ATGCTCCCCAGCAGCTCCCTGGA	214	113	0.548673	Myo9b	+
chr8	73872810	ATGCTCCCCAGCAGCTCCCTGGAGGTTAGCCCAGTGCTCCCCAGCAGCTCCCTGGA	ATGCTCCCCAGCAGCTCCCTGGA	214	113	0.548673	Myo9b	+
chr8	73872810	ATGCTCCCCAGCAGCTCCCTGGAGGTTAGCCCAGTGCTCCCCAGCAGCTCCCTGGA	ATGCTCCCCAGCAGCTCCCTGGA	214	113	0.548673	Myo9b	+
chr8	73874788	ACTCTC	ACTCTCTC	214	72	0.958333	Myo9b	+
chr8	73874788	ACTCTC	ACTCTCTC	214	72	0.958333	Myo9b	+
chr8	73874788	ACTCTC	ACTCTCTC	214	72	0.958333	Myo9b	+
chr8	73878476	t, tATGTGTGTGTGTGT	tATGTGTGTGT, tATGTGTGTGTGT	79.5	33	0.424242	Myo9b	+
chr8	73878476	t, tATGTGTGTGTGTGT	tATGTGTGTGT, tATGTGTGTGTGT	79.5	33	0.424242	Myo9b	+
chr8	73878476	t, tATGTGTGTGTGTGT	tATGTGTGTGT, tATGTGTGTGTGT	79.5	33	0.424242	Myo9b	+
chr8	73883182	GCTCCTGAGGAATAGCCTC	GCTC	214	22	0.954545	Myo9b	+
chr8	73883182	GCTCCTGAGGAATAGCCTC	GCTC	214	22	0.954545	Myo9b	+
chr8	73883182	GCTCCTGAGGAATAGCCTC	GCTC	214	22	0.954545	Myo9b	+
chr8	73910174	A	ATG	32.2	13	0.153846	Ushbp1	-
chr8	73926816	GGG	GGGGACCGG	214	44	1	Babam1	+
chr8	73993282	CT	C	214	34	0.823529	Dda1	+
chr8	74002788	ACCCCC	ACCCC	174	58	0.931034	Ano8	-
chr8	74007098	TCC	TC	214	99	0.959596	Ano8	-
chr8	74014928	GCTC	G	214	37	0.675676	Gtpbp3	+
chr8	74081817	TGGGGGGG	TGGGGGG	52.5	12	0.833333	Tmem221	-
chr8	74160377	AGGG	AGGGG	214	62	0.887097	Unc13a	-
chr8	74167082	CAGAGAGAG	CAGAGAGAGAG	214	83	0.795181	Unc13a	-
chr8	74173700	TCCCCCCCCCCC	TCCCCCCCC	177	53	0.886792	Unc13a	-
chr8	74174618	A	AC	214	31	1	Unc13a	-
chr8	74175789	G	GT	148	114	0.973684	Unc13a	-
chr8	74179378	ACCCCCCCC	ACCCCCCCCCCCC	214	40	0.725	Unc13a	-
chr8	74181876	AGAC	AGACGAGTGTGGAC	214	75	0.893333	Unc13a	-
chr8	74186351	GGGAGCAGGAGC	GGGAGCAGGAGCAGGAGC	214	81	0.91358	Unc13a	-
chr8	74189156	TGGGGGGGGGG	TGGGGGGGGG	64.5	50	0.86	Unc13a	-
chr8	74191686	G	GG	22.7	13	0.230769	Unc13a	-
chr8	74204043	CGACCCCATCCACCCCCCTC, C	CCCCCCCCACAAGTGGACCCCATCCACCCCCCTC, CCCCCCCCACAAGTGGAGACCCCATCCACCCCCCTC	173	39	0.384615	Jak3	+
chr8	74204043	CGACCCCATCCACCCCCCTC, C	CCCCCCCCACAAGTGGACCCCATCCACCCCCCTC, CCCCCCCCACAAGTGGAGACCCCATCCACCCCCCTC	173	39	0.384615	Jak3	+
chr8	74236205	GCACA	GCA	214	63	0.952381	Fcho1	-
chr8	74236205	GCACA	GCA	214	63	0.952381	Fcho1	-
chr8	74238094	GGGCCCCTCTTGGCCCCTC	GGGCCCCTC	214	31	0.935484	Fcho1	-
chr8	74238094	GGGCCCCTCTTGGCCCCTC	GGGCCCCTC	214	31	0.935484	Fcho1	-
chr8	74242178	TGGC	TGGCCTCGGC	214	34	0.823529	Fcho1	-
chr8	74242178	TGGC	TGGCCTCGGC	214	34	0.823529	Fcho1	-
chr8	74489854	TAAGTGCT	T	214	56	0.357143	Zfp961	+
chr8	74513904	GGGG	GAAAAAGGG	214	67	0.731343	Cyp4f18	-
chr8	74519760	TCCCCC	TCCCCCC	113	72	0.958333	Cyp4f18	-
chr8	74582545	TCCC	TCC	214	141	0.957447	Olfr372	+
chr8	74667479	TA	TAA	214	39	0.974359	Tpm4	+
chr8	74701586	CCT	CCTAGGTCT	214	30	0.866667	Rab8a	+
chr8	74722365	GTCTTC	GTCTTCTTC	214	13	0.846154	Hsh2d	+
chr8	74724723	TCCCC	TCCC	214	43	1	Hsh2d	+
chr8	74920118	TCCCC	TCCC	214	76	0.934211	Eps15l1	-
chr8	74920118	TCCCC	TCCC	214	76	0.934211	Eps15l1	-
chr8	74958787	CAAAAAAA	CAAAAAAAA	78.5	93	0.956989	Calr3	-
chr8	74958787	CAAAAAAA	CAAAAAAAA	78.5	93	0.956989	Calr3	-
chr8	74985955	acctgga	a	214	157	0.745223	Cherp	-
chr8	74986020	AATGGGGCATGGGCA	AATGGGGCATGGGCATGGGGCATGGGCA	214	182	0.868132	Cherp	-
chr8	75180913	GAAAA	GAAA	113	33	1	Nwd1	+
chr8	75181112	CTTTTTT	CTTTTT	99.5	20	0.95	Nwd1	+
chr8	75228729	C	CC	214	177	0.740113	Nwd1	+
chr8	77593053	Gcctgcccctgcccctgcccct	GCCTGCCCCTGCCcctgcccctgcccctgcccct	214	13	0.615385	Tom1	+
chr8	77593053	Gcctgcccctgcccctgcccct	GCCTGCCCCTGCCcctgcccctgcccctgcccct	214	13	0.615385	Tom1	+
chr8	79774800	ACCCCCC	ACCCCC	116	29	0.931034	Arhgap10	-
chr8	84414586	CAA	CA	214	18	1	Inpp4b	+
chr8	84558424	T	TACTACAATCCTATTGCTACTTAGAG, TATTACAATCCTATTGCTACTTAGAGTG	19.5	20	0.1	Inpp4b	+
chr8	85293193	T	TA	214	182	0.994505	Zfp330	-
chr8	85293316	A	ACATATA	55.5	114	0.973684	Zfp330	-
chr8	85788688	TGGGGGG	TGGGGG	47.5	43	0.302326	Tbc1d9	+
chr8	85788688	TGGGGGG	TGGGGG	47.5	43	0.302326	Tbc1d9	+
chr8	85853047	TAAAAAAAAAAAAAAA	TAAAAAAAAAAAA	156	39	0.769231	Elmod2	-
chr8	85853047	TAAAAAAAAAAAAAAA	TAAAAAAAAAAAA	156	39	0.769231	Elmod2	-
chr8	85854985	ATTTT	ATT	214	44	1	Elmod2	-
chr8	85854985	ATTTT	ATT	214	44	1	Elmod2	-
chr8	85892816	GACAACA	GACA	214	160	0.975	4933434I20Rik	+
chr8	85934460	AGCC	AGCCTGGTCTGGCCTGTGCCGGCC	214	35	0.6	Clgn	+
chr8	86096267	ACCCAGCCCCAGCCCCAGC	ACCCAGCCCCAGCCCCAGCCCCAGCCCCAGC	214	16	0.8125	Tecr	-
chr8	86096267	ACCCAGCCCCAGCCCCAGC	ACCCAGCCCCAGCCCCAGCCCCAGCCCCAGC	214	16	0.8125	Tecr	-
chr8	86118194	CTT	CT	23.2	10	0.2	Tecr	-
chr8	86118194	CTT	CT	23.2	10	0.2	Tecr	-
chr8	86187777	ACTG	ACTGATAAAACCTG	214	30	1	Gipc1	+
chr8	86197496	AGGGG	AGGG	214	88	0.909091	Pkn1	-
chr8	86197496	AGGGG	AGGG	214	88	0.909091	Pkn1	-
chr8	86253470	GTCTCT	GTCT	214	16	1	Cd97	-
chr8	86253470	GTCTCT	GTCT	214	16	1	Cd97	-
chr8	86253470	GTCTCT	GTCT	214	16	1	Cd97	-
chr8	86253470	GTCTCT	GTCT	214	16	1	Cd97	-
chr8	86257304	GG	G	70.5	48	0.708333	Cd97	-
chr8	86257304	GG	G	70.5	48	0.708333	Cd97	-
chr8	86257304	GG	G	70.5	48	0.708333	Cd97	-
chr8	86257304	GG	G	70.5	48	0.708333	Cd97	-
chr8	86463640	ACCCCCC	ACCCCC	171	197	0.883249	Lphn1	+
chr8	86558060	CA	C	214	72	0.986111	Il27ra	-
chr8	86606529	CTGTTTGTT	CTGTT	214	19	0.947368	Rfx1	+
chr8	86615017	TATCAT	TAT	214	68	0.955882	Rfx1	+
chr8	86619499	CCT	C	214	148	0.925676	Rfx1	+
chr8	86622206	AGA	ACAGA	130	75	0.666667	Dcaf15	-
chr8	86622445	TCACCACC	TCACC	214	68	0.941176	Dcaf15	-
chr8	86626631	GGGCCT	GGGCCTGCTGAAAGAGAAGGCCT	214	12	0.75	Dcaf15	-
chr8	86654417	CCTCTC	CCTCTCTC	214	100	0.92	Podnl1	+
chr8	86658772	C	CGCTC	214	73	0.191781	Cc2d1a	-
chr8	86662600	TGGGGGGGGG	TGGGGGGGG	59.5	101	0.940594	Cc2d1a	-
chr8	86691476	GCAG	GCAGGGCAGCAGCAGCCAG	214	28	0.857143	4930432K21Rik	+
chr8	86691476	GCAG	GCAGGGCAGCAGCAGCCAG	214	28	0.857143	4930432K21Rik	+
chr8	86748205	ACCCACCTA	A	214	24	0.791667	Zswim4	-
chr8	86750754	ACACTCAGTATCCAGGCCA	ACA	214	28	0.964286	Zswim4	-
chr8	86770641	ACT	ACTTCTTCT	214	98	0.846939	D8Ertd738e	-
chr8	86778281	G	GATCCAGA	214	31	0.870968	Mri1	-
chr8	86782837	AGGG	AGG	214	27	0.888889	Ccdc130	-
chr8	87093789	CC	CCCGTC	214	189	0.941799	Cacna1a	+
chr8	87093789	CC	CCCGTC	214	189	0.941799	Cacna1a	+
chr8	87093789	CC	CCCGTC	214	189	0.941799	Cacna1a	+
chr8	87093789	CC	CCCGTC	214	189	0.941799	Cacna1a	+
chr8	87157081	G	GTA	214	92	0.978261	Cacna1a	+
chr8	87157081	G	GTA	214	92	0.978261	Cacna1a	+
chr8	87157081	G	GTA	214	92	0.978261	Cacna1a	+
chr8	87157081	G	GTA	214	92	0.978261	Cacna1a	+
chr8	87157288	TTCTGGCCTCTGGCCTCTG	TTCTGGCCTCTG	214	38	0.868421	Cacna1a	+
chr8	87157288	TTCTGGCCTCTGGCCTCTG	TTCTGGCCTCTG	214	38	0.868421	Cacna1a	+
chr8	87157288	TTCTGGCCTCTGGCCTCTG	TTCTGGCCTCTG	214	38	0.868421	Cacna1a	+
chr8	87157288	TTCTGGCCTCTGGCCTCTG	TTCTGGCCTCTG	214	38	0.868421	Cacna1a	+
chr8	87213283	ggtg	gGTGTgtg	214	16	0.9375	Trmt1	+
chr8	87213283	ggtg	gGTGTgtg	214	16	0.9375	Trmt1	+
chr8	87213283	ggtg	gGTGTgtg	214	16	0.9375	Trmt1	+
chr8	87295648	TAAAA	TAAAAA	125	11	1	Nfix	-
chr8	87295648	TAAAA	TAAAAA	125	11	1	Nfix	-
chr8	87295648	TAAAA	TAAAAA	125	11	1	Nfix	-
chr8	87366828	AG	AGG	214	193	0.984456	Calr	-
chr8	87439566	T	TG	214	153	0.96732	Mast1	-
chr8	87481845	GCC	GC	214	55	0.927273	Rnaseh2a	-
chr8	87517036	GAGTT	GT	214	38	0.973684	Hook2	+
chr8	87517036	GAGTT	GT	214	38	0.973684	Hook2	+
chr8	87535193	CGGGGGGGGGGG	CGGGGGGG	214	23	0.956522	Best2	-
chr8	87535193	CGGGGGGGGGGG	CGGGGGGG	214	23	0.956522	Best2	-
chr8	87543573	TGGGGGGG	TGGGGGGGG	81.5	51	0.882353	Asna1	-
chr8	87586068	CA	CAA	214	95	0.978947	Fbxw9	+
chr8	87597160	AGGGGGGG	AGGGGGGGGGGG	214	67	0.716418	Dhps	+
chr8	87604883	AAAGAAG	AAAG	214	160	0.95625	BC056474	+
chr8	87617780	G	GGGGA	214	21	0.904762	Man2b1	+
chr8	87636078	A	AACTGTAGTAA	214	73	0.671233	Zfp791	-
chr8	87860248	C	CT	108	58	0.965517	Mylk3	-
chr8	87866524	AAAGAA	AAAGAAGAA	214	48	0.916667	Mylk3	-
chr8	87879031	T	TACAGTAAGGCTTCCAGA	129	40	0.075	Mylk3	-
chr8	87884483	A	ATAAATA	214	34	0.588235	Mylk3	-
chr8	88040147	TCCC	TCCCC	214	123	0.894309	Gpt2	+
chr8	88043318	CGG	CGGG	214	55	0.927273	Gpt2	+
chr8	88063905	GAGCCACAAATCAG, GCTGCTTAAGGAAACAAATCAGCCACAAATCAG	GCTGCTTAAGGAAACAAGCCACAAATCAG, GCTGCTTAAGGAAAGCCACAAATCAG	62.2	27	0.185185	Dnaja2	-
chr8	88064387	CAAAAA	CAAAA	143	20	0.95	Dnaja2	-
chr8	88077878	TC	T	214	93	0.989247	Dnaja2	-
chr8	88187215	GAAAAAA	GAAAAAAA	147	73	0.890411	Neto2	-
chr8	88288318	GAAAAAAAAAAAAAAA	GAAAAAAAAAAA	75.5	10	0.8	Itfg1	-
chr8	90680330	Attatttatttatttatttatttatttat	ATTATttatttatttatttatttatttatttat	214	14	0.857143	Heatr3	+
chr8	90682183	A	ACT	213	20	0.95	Heatr3	+
chr8	90834401	AC	ACC	214	91	0.978022	Adcy7	+
chr8	90834401	AC	ACC	214	91	0.978022	Adcy7	+
chr8	90834401	AC	ACC	214	91	0.978022	Adcy7	+
chr8	90834401	AC	ACC	214	91	0.978022	Adcy7	+
chr8	90836079	A	AG	180	17	1	Adcy7	+
chr8	90836079	A	AG	180	17	1	Adcy7	+
chr8	90836079	A	AG	180	17	1	Adcy7	+
chr8	90836079	A	AG	180	17	1	Adcy7	+
chr8	90842794	TTTcctcctccctcctccctcctccctcctccctcctccctcc	Ttccctcctccctcctccctcc	214	74	0.648649	Adcy7	+
chr8	90842794	TTTcctcctccctcctccctcctccctcctccctcctccctcc	Ttccctcctccctcctccctcc	214	74	0.648649	Adcy7	+
chr8	90842794	TTTcctcctccctcctccctcctccctcctccctcctccctcc	Ttccctcctccctcctccctcc	214	74	0.648649	Adcy7	+
chr8	90842794	TTTcctcctccctcctccctcctccctcctccctcctccctcc	Ttccctcctccctcctccctcc	214	74	0.648649	Adcy7	+
chr8	90849971	CTGCAGCTCCTGGTTGTTTTGCAGCTCCTG	CTGCAGCTCCTG	214	35	0.885714	Adcy7	+
chr8	90849971	CTGCAGCTCCTGGTTGTTTTGCAGCTCCTG	CTGCAGCTCCTG	214	35	0.885714	Adcy7	+
chr8	90849971	CTGCAGCTCCTGGTTGTTTTGCAGCTCCTG	CTGCAGCTCCTG	214	35	0.885714	Adcy7	+
chr8	90849971	CTGCAGCTCCTGGTTGTTTTGCAGCTCCTG	CTGCAGCTCCTG	214	35	0.885714	Adcy7	+
chr8	90857822	CC	C	214	46	0.956522	Brd7	-
chr8	91046142	CGGGGGGG	CGGGGGGGGGGGGG	214	36	0.416667	Nkd1	+
chr8	91199438	TGGGGGG	TGGGGGGGGGGG	215	13	0.461538	Nod2	+
chr8	91208442	G	GA	185	154	0.928571	Nod2	+
chr8	91246964	CTTTTTTT	CTTTTTT	37.5	15	1	Cyld	+
chr8	91246964	CTTTTTTT	CTTTTTT	37.5	15	1	Cyld	+
chr8	91246964	CTTTTTTT	CTTTTTT	37.5	15	1	Cyld	+
chr8	91246964	CTTTTTTT	CTTTTTT	37.5	15	1	Cyld	+
chr8	91255758	TGGG	TGGGGGAAGGG	214	23	0.782609	Cyld	+
chr8	91255758	TGGG	TGGGGGAAGGG	214	23	0.782609	Cyld	+
chr8	91255758	TGGG	TGGGGGAAGGG	214	23	0.782609	Cyld	+
chr8	91255758	TGGG	TGGGGGAAGGG	214	23	0.782609	Cyld	+
chr8	92798493	CAAAAAA	CAAAAAAAAAAAAAA	132	99	0.131313	Tox3	-
chr8	106705933	TCC	TC	214	110	0.990909	Bean1	+
chr8	106705933	TCC	TC	214	110	0.990909	Bean1	+
chr8	106705933	TCC	TC	214	110	0.990909	Bean1	+
chr8	107831133	G, GGGGG	GGGGGGG, GGGGGGGGG	32.2	25	0.16	Elmo3	+
chr8	113065610	G, GGGGGG	GGGGG, GGG	50.2	11	0.363636	Hydin	+
chr8	114476204	TC	T	44.5	91	0.186813	Gabarapl2	+
chr8	114542837	Tacacacacacacacacacacacacacacacaca	Tacacacacacacacacacacacacacacaca	73.5	27	0.185185	Terf2ip	+
chr9	7465083	TG	TGG	214	127	0.952756	Mmp1a	+
chr9	21751891	Agtgtgtgtgtgtgtgtgtgtgtgtgtgtgtgtgtgtgtgtgtgt	Agtgtgtgtgtgtgtgtgtgtgtgtgtgtgtgtgtgtgtgtgt	56.5	60	0.0833333	BC018242	+
chr9	48715532	Gacacacacacacacacacacacacacacacacacacacacacacacac	GACacacacacacacacacacacacacacacacacacacacacacacacac	52.5	53	0.0566038	Htr3a	-
chr9	48715532	Gacacacacacacacacacacacacacacacacacacacacacacacac	GACacacacacacacacacacacacacacacacacacacacacacacacac	52.5	53	0.0566038	Htr3a	-
chr9	56330474	Cgtgtgtgtgtgtgtgtgtgtgtgtgtgtgtgtgtgtgtgtgtgtgtgt	Cgtgtgtgtgtgtgtgtgtgtgtgtgtgtgtgtgtgtgtgtgtgtgt	42.5	15	0.2	Hmg20a	+
chr9	66281860	CTTTTTTTTTT	CTTTTTTTTTTT	33.5	113	0.858407	Herc1	+
chr9	67243219	aca	a	42.5	69	0.0724638	Tln2	-
chr9	67813243	CATATATATATATATATA	CATATATATATATATA	43.5	44	0.113636	Vps13c	+
chr9	79449035	Aatatatatatatatatata	Aatatatatatatatata	47.5	41	0.121951	Col12a1	-
chr9	79941330	tct	t	86.5	62	0.129032	Senp6	+
chr9	82822505	A	AA	80.5	77	0.103896	Phip	-
chr9	99375190	ggtgtgtgtgtgtgtgtgtgtgtgtgtgtg	ggtgtgtgtgtgtgtgtgtgtgtgtgtg	168	61	0.196721	Nme9	+
chr9	105625130	tacacacacacacacacacacacacac	tacacacacacacacacacacacac	76.5	13	0.307692	Col6a6	-
chr9	105836537	GAAA	GAA	214	115	0.982609	Col6a5	-
chr9	106832314	cac	c	82.5	42	0.119048	Dock3	-
chr9	113912229	cacac	c	54.5	43	0.0697674	Fbxl2	-
chr9	119291462	Cgtgtgtgtgtgtgtgtgtgtgtgtgtgtgtgtgtgtgt	Cgtgtgtgtgtgtgtgtgtgtgtgtgtgtgtgtgtgt	38.5	68	0.0735294	Xylb	+
chr9	119291462	Cgtgtgtgtgtgtgtgtgtgtgtgtgtgtgtgtgtgtgt	Cgtgtgtgtgtgtgtgtgtgtgtgtgtgtgtgtgtgt	38.5	68	0.0735294	Xylb	+
chr9	123732405	ATTCTTC	ATTC	214	96	0.979167	Fyco1	-
chr9	123732405	ATTCTTC	ATTC	214	96	0.979167	Fyco1	-
chrX	46847908	gctctctctctctctctctctctctct	gctctctctctctctctctctctct	135	40	0.2	Arhgap36	+
chrX	50994072	TCC	TCCC	217	102	0.392157	4933416I08Rik	+
chrX	54641845	AG	AAG	107	154	0.194805	Rbmx	-
chrX	54641845	AG	AAG	107	154	0.194805	Rbmx	-
chrX	54641845	AG	AAG	107	154	0.194805	Rbmx	-
chrX	57320428	Ttaaataaataaataaataaataaataaataaataaataaataaataaa	Ttaaataaataaataaataaataaataaataaataaataaataaa	214	22	0.545455	Mcf2	-
chrX	100099195	Tgagagagagagagagagagagagagagagagagagagagagagagaga	TGAgagagagagagagagagagagagagagagagagagagagagagagaga	67.5	46	0.0652174	Dmrtc1a	-
chrX	100099195	Tgagagagagagagagagagagagagagagagagagagagagagagaga	TGAgagagagagagagagagagagagagagagagagagagagagagagaga	67.5	46	0.0652174	Dmrtc1a	-
chrX	100099195	Tgagagagagagagagagagagagagagagagagagagagagagagaga	TGAgagagagagagagagagagagagagagagagagagagagagagagaga	67.5	46	0.0652174	Dmrtc1a	-
chrX	160378130	Tcacacacacacacacacacacacacacacacaca	Tcacacacacacacacacacacacacacacaca	33.5	55	0.0727273	Zrsr2	-
chrX	161382109	ggagagagagagagagagagagagagaga	ggagagagagagagagagagagagaga	38.5	36	0.111111	Mospd2	-
chrX	166416847	A	AAA	217	109	0.807339	G530011O06Rik	-
chrX	166416847	A	AAA	217	109	0.807339	Mid1	+
chrX	166416847	A	AAA	217	109	0.807339	Mid1	+
chrX	166424882	CCCTAG	CCCTAGCCTAG	217	21	0.714286	Mid1	+
chrX	166424882	CCCTAG	CCCTAGCCTAG	217	21	0.714286	Mid1	+

## Sheet: Fhit-- 1 wk DMBA
Chrom	INDEL Location	REF Allele	ALT Allele	QUAL Score	Reading Depth	INDEL Frequency	Overlapping Gene	Overlapping Gene Orientation
chr10	12221152	TCT	T	11.8	36	0.194444	Utrn	-
chr10	14242866	AG	A	66.5	62	0.209677	Gpr126	-
chr10	42254450	tatt	tt,ttt,t	80	25	0.36	Snx3	+
chr10	70810656	GCCCC	GCCC	22.5	3	1	Ipmk	+
chr10	77641876	GACACACACACACACACACA	GACACACACACACACACA	92.5	49	0.142857	Pwp2	-
chr10	80641512	GCCC	GCCCC	179	199	0.798995	Eef2	+
chr10	88357049	TC	TTC	31.5	46	0.173913	Slc5a8	+
chr10	114932308	Aaacaacaacaacaacaacaacaacaacaacaacaacaacaacaacaa	AAACaacaacaacaacaacaacaacaacaacaacaacaacaacaacaacaa	217	48	0.270833	Lgr5	-
chr11	3036034	A	AGAT	214	560	0.916071	Sfi1	-
chr11	3037140	T	TACAG	217	277	0.137184	Sfi1	-
chr11	3057826	GGAGCCCTGAGCGCGCG	GG	214	590	0.867797	Sfi1	-
chr11	3087444	GAAAAAAAAAA	GAAAAAAAAA	122	370	0.756757	Sfi1	-
chr11	5864524	cctctctctctctctctctctctctctctctct	cctctctctctctctctctctctctctctct	210	100	0.2	Ykt6	+
chr11	25546880	tacc	t	51.5	47	0.12766	5730522E02Rik	-
chr11	33545464	Ggtgtgtgtgtgtgtgtgtgtgt	Ggtgtgtgtgtgtgtgtgtgt	42.5	51	0.137255	Kcnip1	-
chr11	33545464	Ggtgtgtgtgtgtgtgtgtgtgt	Ggtgtgtgtgtgtgtgtgtgt	42.5	51	0.137255	Kcnip1	-
chr11	33545464	Ggtgtgtgtgtgtgtgtgtgtgt	Ggtgtgtgtgtgtgtgtgtgt	42.5	51	0.137255	Kcnip1	-
chr11	51464620	CGGG	CGGGG	214	108	0.972222	D930048N14Rik	+
chr11	69144332	Gtctctctctctctctctctctctctctctc	Gtctctctctctctctctctctctctctc	91.5	104	0.125	Kcnab3	+
chr11	79226180	t	tTT	73.5	50	0.16	Nf1	+
chr11	79254628	TC	TTC	42.5	82	0.109756	Nf1	+
chr11	80039150	TTGTGTGTGTGTGTGTGTGT	TTGTGTGTGTGTGTGTGT	18.5	29	0.103448	Rhot1	+
chr11	80039150	TTGTGTGTGTGTGTGTGTGT	TTGTGTGTGTGTGTGTGT	18.5	29	0.103448	Rhot1	+
chr11	80039150	TTGTGTGTGTGTGTGTGTGT	TTGTGTGTGTGTGTGTGT	18.5	29	0.103448	Rhot1	+
chr11	97315832	Cgtgtgtgtgtgtgtgtgtgtgtgtgtgtgtgtgtgtgtgtgtg	Cgtgtgtgtgtgtgtgtgtgtgtgtgtgtgtgtgtgtgtg	171	94	0.0638298	Arhgap23	+
chr11	98216626	CGT	CCCCCCCCCCCCGT	71.2	12	0.166667	Ppp1r1b	+
chr11	98216626	CGT	CCCCCCCCCCCCGT	71.2	12	0.166667	1700003D09Rik	-
chr11	114725875	Cgtgtgtgtgtgtgtgtgtgtgtgtgtgtgtgtgtgtgtgtgt	Cgtgtgtgtgtgtgtgtgtgtgtgtgtgtgtgtgtgtgt	56.5	62	0.0483871	Gprc5c	+
chr11	114725875	Cgtgtgtgtgtgtgtgtgtgtgtgtgtgtgtgtgtgtgtgtgt	Cgtgtgtgtgtgtgtgtgtgtgtgtgtgtgtgtgtgtgt	56.5	62	0.0483871	Gprc5c	+
chr11	114725875	Cgtgtgtgtgtgtgtgtgtgtgtgtgtgtgtgtgtgtgtgtgt	Cgtgtgtgtgtgtgtgtgtgtgtgtgtgtgtgtgtgtgt	56.5	62	0.0483871	Gprc5c	+
chr12	11469331	ATTTTT	ATTTT	80.5	55	0.454545	Rad51ap2	+
chr12	16663377	C	CC	217	52	0.5	Ntsr2	+
chr12	16933738	T	TTTTT	128	33	0.393939	Rock2	+
chr12	16947176	TT	TTACT	217	48	0.416667	Rock2	+
chr12	16949774	CAAAAA	CAAAAAA	23.5	31	0.322581	Rock2	+
chr12	17280744	TCT	T	102	78	0.205128	Pdia6	+
chr12	17291891	GGTGCATCTGAGT	GGT	213	16	0.4375	Atp6v1c2	-
chr12	17291891	GGTGCATCTGAGT	GGT	213	16	0.4375	Atp6v1c2	-
chr12	17364898	T	TTT	124	56	0.178571	Nol10	+
chr12	21262475	GTTTTTTTTTTTTTT	GTTTTTTTTTTT	30.5	40	0.25	Asap2	+
chr12	21262475	GTTTTTTTTTTTTTT	GTTTTTTTTTTT	30.5	40	0.25	Asap2	+
chr12	21262475	GTTTTTTTTTTTTTT	GTTTTTTTTTTT	30.5	40	0.25	Asap2	+
chr12	21271927	G	GTGT	217	47	0.361702	Asap2	+
chr12	21271927	G	GTGT	217	47	0.361702	Asap2	+
chr12	21271927	G	GTGT	217	47	0.361702	Asap2	+
chr12	21312613	CCTCTCT	CCTCTCTCT	217	97	0.463918	Cpsf3	+
chr12	21322272	CGGGG	CGGG	166	235	0.47234	Iah1	+
chr12	24729712	GACTGAAC	GAC	217	80	0.5125	9030624G23Rik	-
chr12	25393785	ACTCTCTCTC	ACTCTC	217	35	0.6	Rrm2	+
chr12	25619497	TGG	TG	217	55	0.472727	Mboat2	+
chr12	25619497	TGG	TG	217	55	0.472727	Mboat2	+
chr12	25631360	CCTC	CCTCTC	217	27	0.407407	Mboat2	+
chr12	25631360	CCTC	CCTCTC	217	27	0.407407	Mboat2	+
chr12	25642426	TCCCCC	TCCCC	70.5	66	0.454545	Mboat2	+
chr12	25642426	TCCCCC	TCCCC	70.5	66	0.454545	Mboat2	+
chr12	25642611	CGGGGGGGGG	CGGGGGGG	17.5	35	0.285714	Mboat2	+
chr12	25642611	CGGGGGGGGG	CGGGGGGG	17.5	35	0.285714	Mboat2	+
chr12	27162783	G	GC	217	138	0.427536	Cmpk2	+
chr12	27163108	GAAAAAAAAAA	GAAAAAAAA	88.5	80	0.3875	Cmpk2	+
chr12	27845114	TCCGGC	TCCGGCCGGC	217	42	0.52381	Gm9866	-
chr12	27845114	TCCGGC	TCCGGCCGGC	217	42	0.52381	Gm9866	-
chr12	27845114	TCCGGC	TCCGGCCGGC	217	42	0.52381	Gm9866	-
chr12	29319230	AA	A	73.5	140	0.471429	Rps7	-
chr12	29360102	AGCCGCCGCCGCC	AGCCGCCGCCGCCGCCGCC	217	53	0.45283	Adi1	+
chr12	29362816	ACTTT	ACTTTCTTT	217	16	0.5	Adi1	+
chr12	29376717	A	AT	217	36	0.555556	Trappc12	-
chr12	29376717	A	AT	217	36	0.555556	Trappc12	-
chr12	29386478	C	CAG	217	24	0.416667	Trappc12	-
chr12	29386478	C	CAG	217	24	0.416667	Trappc12	-
chr12	29451789	TTGTGTGTGTGTGTGT	TTGTGTGTGTGT	217	36	0.416667	Tssc1	+
chr12	30536693	GCC	GCCC	217	55	0.672727	Myt1l	+
chr12	30536693	GCC	GCCC	217	55	0.672727	Myt1l	+
chr12	30536693	GCC	GCCC	217	55	0.672727	Myt1l	+
chr12	30536693	GCC	GCCC	217	55	0.672727	Myt1l	+
chr12	30679471	CTGTG	CTG	217	94	0.489362	Pxdn	+
chr12	30684750	C	CCTCC	217	59	0.20339	Pxdn	+
chr12	30684933	CA	C	52.5	25	0.36	Pxdn	+
chr12	30699309	ACTGCCTTGCGCCT	ACT	217	40	0.275	Pxdn	+
chr12	31582724	GAAAAAAAAAA	GAAAAAAAAAAAAA	154	137	0.328467	Acp1	-
chr12	31582724	GAAAAAAAAAA	GAAAAAAAAAAAAA	154	137	0.328467	Acp1	-
chr12	31973034	cttttgttttgttttgttttgtttt	cttttgttttgttttgtttt	217	65	0.338462	Lamb1	+
chr12	32214288	TGGGGGGGGGGGGG	TGGGGGGGGGG	41.5	17	0.352941	Slc26a4	-
chr12	32216660	ATTTTTTTTTTTTT	ATTTTTTTTTT	30.5	25	0.28	Slc26a4	-
chr12	32311575	ATTTTTTTTT	ATTTTTTTTTTTT	129	35	0.4	Bcap29	-
chr12	32311575	ATTTTTTTTT	ATTTTTTTTTTTT	129	35	0.4	Bcap29	-
chr12	32331610	TAAAAAAA	TAAAAAAAA	15.6	36	0.527778	Dus4l	-
chr12	33730158	TAAAA	TAAAAA	35.5	21	0.380952	Cdhr3	-
chr12	33880326	GTT	GT	94.5	54	0.37037	Atxn7l1	+
chr12	35741422	ATTT	ATT	217	65	0.4	Snx13	+
chr12	35776027	T	TT	17.5	33	0.0909091	Snx13	+
chr12	35823021	AAT	AATAT	217	61	0.508197	Snx13	+
chr12	36188201	ttaaaataa	ttaa	217	40	0.6	Ahr	-
chr12	36192786	GAAAAA	GAAAA	58.5	37	0.432432	Ahr	-
chr12	36194782	AA	A	129	34	0.470588	Ahr	-
chr12	36654868	GAAGATAAGAT	GAAGAT	217	89	0.516854	Agr3	+
chr12	41056061	C	CCAGC	217	123	0.325203	Zfp277	-
chr12	41056061	C	CCAGC	217	123	0.325203	Zfp277	-
chr12	41375892	ATGT	ATGTGT	217	23	0.391304	Dock4	+
chr12	70259756	AGGA	A	214	37	0.648649	Rps29	-
chr12	70286979	A	AA	214	37	0.864865	Mgat2	+
chr12	70287075	GC	G	214	35	1	Mgat2	+
chr12	70370806	T	TTTT,TT	119	53	0.188679	Klhdc1	+
chr12	70403296	CCCTCCTCCTC	CCCTCCTC	214	16	0.875	Klhdc2	+
chr12	70405519	CTTTTTTT	CTTTTTT	73.5	19	0.947368	Klhdc2	+
chr12	70413379	TCACACACACACA	TCACACA	214	52	0.942308	Nemf	-
chr12	70413458	T	TTAA,TTA,TT	97.5	65	0.861538	Nemf	-
chr12	70413473	A	AAA	197	67	0.38806	Nemf	-
chr12	70421479	TAAAAAAAAAAA	TAAAAAAAAAA	18.5	54	0.759259	Nemf	-
chr12	70474408	T	TT	214	139	0.942446	Arf6	+
chr12	70474486	T	TT	76.5	100	0.11	Arf6	+
chr12	70474804	TCCCCCCCC	TCCCCCCCCC	36.5	56	0.821429	Arf6	+
chr12	70943830	AC	A	214	41	1	Map4k5	-
chr12	70951790	A	AA	38.5	48	0.104167	4931403G20Rik	+
chr12	70951790	A	AA	38.5	48	0.104167	4931403G20Rik	+
chr12	70951790	A	AA	38.5	48	0.104167	Map4k5	-
chr12	71022222	AGGGGGGGGGG	AGGGGGGGGG	74.5	227	0.819383	Atl1	+
chr12	71267995	Ttgtgtgtgtgtgtgtgtgtgtgtgtgtgtgtgtgtgtgtgtgtg	Ttgtgtgtgtgtgtgtgtgtgtg	214	42	0.47619	Abhd12b	+
chr12	72087931	atttttt	aTTTTtttttt	214	34	0.911765	Psma3	+
chr12	72123261	AAGAGAGAGAGAG	AAGAGAGAGAGAGAG	214	48	0.8125	Arid4a	+
chr12	72162499	CAAAA	CAAAAA	214	60	0.983333	Arid4a	+
chr12	72168255	GAGAAGAAGA	GAGAAGA	214	42	0.952381	Arid4a	+
chr12	72188413	GTT	GTTT	151	13	1	Arid4a	+
chr12	73279628	GAAAAAAAAAAA	GAAAAAAAAAA	86.5	194	0.783505	Ccdc175	-
chr12	73281720	TAAAAAAAAAAA	TAAAAAAAAA	122	31	0.870968	Ccdc175	-
chr12	73317966	AACACACACACACACA	AACACACACACACACACACA	214	43	0.604651	Rtn1	-
chr12	73317966	AACACACACACACACA	AACACACACACACACACACA	214	43	0.604651	Rtn1	-
chr12	73751608	TAAAAAAAAAAAAAAAAA	TAAAAAAAAAAAAAAAAAAAAAAAAAAA	210	14	0.5	Dhrs7	-
chr12	74224793	GAAAAAAAAAAA	GAAAAAAAAAA	26.5	38	0.868421	Mnat1	+
chr12	74442475	CTTTTTTTT	CTTTTTTTTT	79.5	43	0.860465	Slc38a6	+
chr12	75009343	Cttttttttttttttttttttt	CTTTTTTTTTTttttttttttttttttttttt	107	21	0.190476	Hif1a	+
chr12	75041321	GCTTTC	GCTTTCTTTC	214	64	0.953125	Hif1a	+
chr12	75401132	T	TTTT	214	58	0.5	Dbpht2	+
chr12	76494915	aaaaacaaaacaaaacaaaacaaaaca	aaaaacaaaacaaaacaaaaca	214	205	0.917073	Rhoj	+
chr12	76567679	GAAAAAAAAAA	GAAAAAAAAAAA	53.5	90	0.888889	Ppp2r5e	-
chr12	77128669	GTTTTTTTTTTT	GTTTTTTTTTTTTTTTTTTTT	214	16	0.75	Syne2	+
chr12	77132383	GTAT	GT	214	21	1	Syne2	+
chr12	77173299	TGGGGGGG	TGGGGGG	117	71	0.830986	Syne2	+
chr12	77195257	TGTAACCGTA	TGTA	214	18	1	Syne2	+
chr12	77404802	GTTT	GTTTT,GATTTT	79.5	45	0.355556	Mthfd1	+
chr12	77688297	TCCCCCC	TCCCCCCC	33.7	7	0.714286	Sptb	-
chr12	79944644	CAA	CAAA	214	20	1	Atp6v1d	-
chr12	85766050	tgt	t	41.5	42	0.142857	Ccdc176	+
chr12	103467072	cctctctctctctctctctctctctctctc	cctctctctctctctctctctctctctc	40.5	76	0.0789474	Slc24a4	+
chr12	103794062	gctctctctctctctctctctctctctctc	gctctctctctctctctctctctctctc	145	39	0.25641	Chga	+
chr13	3884250	GAAAAAAAAAAAAA	GAAAAAAAAAAAAAAAA	93.5	27	0.703704	Net1	-
chr13	3884250	GAAAAAAAAAAAAA	GAAAAAAAAAAAAAAAA	93.5	27	0.703704	Net1	-
chr13	4149749	CTTTTTT	CTTTTTTT	117	93	0.978495	Akr1c18	-
chr13	4595086	catttatttatttatttatttatttattta	catttatttatttatttatttattta	214	72	0.680556	Akr1e1	-
chr13	9613575	T	TT	39.5	23	0.26087	Dip2c	+
chr13	12488227	G	GG	128	25	0.52	Heatr1	+
chr13	12575917	aaaataaataaataaataaataaataaataaataaataaa	aAAATaaataaataaataaataaataaataaataaataaataaa	214	54	0.333333	Edaradd	-
chr13	12592877	CTGGG	CTGGGTGGG	214	32	0.9375	Edaradd	-
chr13	12672601	TGACT	T	214	15	1	Ero1lb	+
chr13	12675785	T	TAT	214	40	0.75	Ero1lb	+
chr13	12693955	A	AC	75.5	12	1	Ero1lb	+
chr13	13803057	GT	GTT	214	40	0.975	Lyst	+
chr13	18933000	C	CACTCA	217	67	0.641791	Vps41	+
chr13	19191731	TC	T	214	56	0.982143	Amph	+
chr13	19233797	CT	CTTT	214	28	1	Amph	+
chr13	19464552	GT	GTT	214	40	0.975	Stard3nl	-
chr13	20342847	GTTTTTTTTTT	GTTTTTTT	206	27	0.962963	Elmo1	+
chr13	20366359	GTGATGATGATGATG	GTGATGATGATGATGATG	214	29	0.931034	Elmo1	+
chr13	20674069	CAT	C	215	8	0.875	Elmo1	+
chr13	20674069	CAT	C	215	8	0.875	Elmo1	+
chr13	21094759	GTCTC	GTCTCTC	214	151	0.960265	Aoah	+
chr13	21283885	C	CC	113	250	0.26	Trim27	+
chr13	21404095	GTCAAGACTCA	GTCA	214	26	1	Gpx6	+
chr13	21404222	atgtgtatgtgtgtgtatgtgtgt	atgtgt	214	17	0.705882	Gpx6	+
chr13	38139104	tAAT	tTAAT,t	16.7	27	0.259259	Riok1	+
chr13	76275775	T	TT,TTTTTTTT,TTT	41.9	33	0.212121	Ttc37	+
chr14	8952411	GAAAAAAA	GAAAAAAAA	71.5	27	0.888889	Pxk	+
chr14	8952411	GAAAAAAA	GAAAAAAAA	71.5	27	0.888889	Pxk	+
chr14	8992475	CTCTGTCT	CTCT	214	87	0.977011	Pxk	+
chr14	8992475	CTCTGTCT	CTCT	214	87	0.977011	Pxk	+
chr14	9086114	CTT	CT	214	36	1	Acox2	-
chr14	9086114	CTT	CT	214	36	1	Acox2	-
chr14	9133548	G	GTCCAGCAGGACATTGCTGGA	214	33	0.939394	Fam107a	-
chr14	9498466	CCAG	CCAGACAG	214	78	0.897436	4930452B06Rik	-
chr14	21302263	T	TT	22.5	50	0.12	Zmynd17	-
chr14	26407326	A	ACCCCCA	214	18	0.555556	4931406H21Rik	+
chr14	26407326	A	ACCCCCA	214	18	0.555556	Zmiz1	+
chr14	26407389	C	CT	214	26	0.961538	4931406H21Rik	+
chr14	26407389	C	CT	214	26	0.961538	Zmiz1	+
chr14	26407823	TGGGGGG	TGGGGGGG	103	17	0.882353	4931406H21Rik	+
chr14	26407823	TGGGGGG	TGGGGGGG	103	17	0.882353	Zmiz1	+
chr14	27411769	Cgtctgtctgtctgtctgtctgtctgtctgtctgtctg	CGTCTgtctgtctgtctgtctgtctgtctgtctgtctgtctg	214	84	0.547619	Dennd6a	+
chr14	27411769	Cgtctgtctgtctgtctgtctgtctgtctgtctgtctg	CGTCTgtctgtctgtctgtctgtctgtctgtctgtctgtctg	214	84	0.547619	Dennd6a	+
chr14	27724679	ATAA	A	214	14	0.857143	Asb14	+
chr14	27724679	ATAA	A	214	14	0.857143	Asb14	+
chr14	27760291	TAAAAAAAA	TAAAAAAAAA	56.5	65	0.938462	Appl1	-
chr14	27895862	CCGGCGG	CCGGCGGCGG	214	36	0.888889	Il17rd	+
chr14	27900581	CT	CTGCTT	214	22	0.954545	Il17rd	+
chr14	29785383	TGGGGG	TGGGGGG	137	50	0.98	Cacna2d3	-
chr14	29877139	C	CA	117	56	1	Cacna2d3	-
chr14	31415604	Cagagagagagagagagagagagagagagagagagaga	Cagagagagagagagagagagagagagagagagaga	101	52	0.134615	Prkcd	-
chr14	32031081	ATTTTTTTTT	ATTTTTTTTTT	32.5	24	1	Sema3g	+
chr14	32182369	CTT	CTTTT	214	170	0.952941	Capn7	+
chr14	32183085	CCCC	C	29	17	0.235294	Capn7	+
chr14	32191526	AT	A	69.9	16	0.4375	Sh3bp5	-
chr14	32525089	A	AAA	55.5	81	0.0617284	Ankrd28	-
chr14	32990564	GTACCTACCT	GTACCT	214	97	0.917526	Ncoa4	+
chr14	32990564	GTACCTACCT	GTACCT	214	97	0.917526	Ncoa4	+
chr14	58572933	aca	a	134	206	0.106796	Efha1	-
chr14	68388245	cac	c	93.5	48	0.166667	Dock5	-
chr14	80019501	tGC	tTTTTTTTTTTTTGC,t	110	86	0.255814	Sugt1	+
chr15	4003869	GAAAA	GAAA	212	28	0.928571	Oxct1	+
chr15	38929247	TA	T	178	19	1	Slc25a32	-
chr15	63611047	Aacacacacacacacacacacacacacacacac	Aacacacacacacacacacacacacacacac	20.5	32	0.125	Gsdmc	-
chr15	65829233	aca	a	15.6	104	0.0769231	Kcnq3	-
chr15	76285059	GA	G	214	94	0.957447	Bop1	-
chr15	76286055	TGGGGGGGG	TGGGGGGG	73.5	53	0.90566	Bop1	-
chr15	78320565	gcacacacacacacaca	gcacacacacacaca	37.5	14	0.214286	Il2rb	-
chr15	81500547	T	TTT	18.5	51	0.0588235	L3mbtl2	+
chr15	81847510	tCA	t	54.5	11	0.272727	Xrcc6	+
chr15	89016393	CA	C	45.5	106	0.0754717	Dennd6b	-
chr15	89017849	AGGGG	AGGG	214	38	0.947368	Dennd6b	-
chr15	98905974	ACCCCC	ACCCCCCCCCCCCCCCCCCCCCCCCCCC	55.5	25	0.12	Troap	+
chr15	98905974	ACCCCC	ACCCCCCCCCCCCCCCCCCCCCCCCCCC	55.5	25	0.12	Troap	+
chr16	4940474	GAATTCAATTC	GAATTC	214	115	0.904348	Nudt16l1	+
chr16	15888981	ACCCCCCCCCCCCCC	ACCCCCCCCCCCC	48.5	71	0.591549	Cebpd	+
chr16	15904363	CAAA	CAAAA	214	20	0.95	2310008H04Rik	-
chr16	20560149	G	GGGGGG,GGGG	64.2	22	0.181818	Abcf3	+
chr16	23110827	T	TTT	162	61	0.131148	Eif4a2	+
chr16	23110827	T	TTT	162	61	0.131148	Eif4a2	+
chr16	23110827	T	TTT	162	61	0.131148	Eif4a2	+
chr16	27926088	TAAAAAAAAAAAAA	TAAAAAAAAAAAAAAAA	172	37	0.648649	Gm10823	+
chr16	28372986	c	cACACACACAC	148	63	0.238095	Fgf12	-
chr16	28372986	c	cACACACACAC	148	63	0.238095	Fgf12	-
chr16	29418673	T	TTAAAA,TTAAAAAAAAAA,TTAAAAAAAAAAA	66	41	0.195122	Atp13a4	-
chr16	29418673	T	TTAAAA,TTAAAAAAAAAA,TTAAAAAAAAAAA	66	41	0.195122	Atp13a4	-
chr16	29434009	TCCCCCCCCC	TCCCCCCC	116	11	1	Atp13a4	-
chr16	29434009	TCCCCCCCCC	TCCCCCCC	116	11	1	Atp13a4	-
chr16	29434009	TCCCCCCCCC	TCCCCCCC	116	11	1	Atp13a4	-
chr16	29441595	cc	cCTTc	110	15	0.733333	Atp13a4	-
chr16	29441595	cc	cCTTc	110	15	0.733333	Atp13a4	-
chr16	29441595	cc	cCTTc	110	15	0.733333	Atp13a4	-
chr16	30065671	ACG	A	62.5	37	0.135135	Hes1	+
chr16	32084533	T	TTA	214	12	1	Pigx	-
chr16	32084533	T	TTA	214	12	1	Pigx	-
chr16	32106937	CAGTG	CAGTGAGTG	214	34	0.970588	Cep19	+
chr16	32427023	ACTCCTCC	ACTCC	214	27	1	Tctex1d2	+
chr16	32451782	T	TA	50.5	29	0.965517	Pcyt1a	+
chr16	32451782	T	TA	50.5	29	0.965517	Pcyt1a	+
chr16	32451782	T	TA	50.5	29	0.965517	Pcyt1a	+
chr16	32750297	AC	ACTGC	23.2	81	0.0246914	Muc4	+
chr16	32755791	G	GACCAGAA,GAA	63.9	135	0.0296296	Muc4	+
chr16	33731859	ATTTTTTTT	ATTTTTTTTT	100	77	0.87013	Heg1	+
chr16	33987146	GCTGTC	GCTGTCTGTC	214	50	0.94	Kalrn	-
chr16	35733972	A	ACTGACGGCAGCCGCAGCCACG	193	13	1	Dirc2	-
chr16	35817212	GTT	GTTGTTT	214	35	0.971429	Hspbap1	+
chr16	36161984	TCCCCCCCCCCC	TCCCCCCCCCC	73.5	258	0.771318	Stfa2l1	+
chr16	38191607	tC	tCC	214	25	0.72	Gsk3b	+
chr16	44111392	CAAAAA	CAAAA	143	21	0.952381	Atp6v1a	-
chr16	44474075	CCCCCAAGATC	CCCCCAAGATCGGGGACCCCAAGATC	214	53	0.584906	Wdr52	+
chr16	44479921	ATTTTTTTTT	ATTTTTTTTTT,ACTCCATTTTTTTTTT	27.5	89	0.88764	Wdr52	+
chr16	44496541	CCGACGACG	CCGACG	214	64	0.953125	Boc	-
chr16	45116307	ATTTTTT	ATTTT	201	31	0.967742	Ccdc80	+
chr16	45142209	TTG	TTGCTG	214	67	0.955224	Slc35a5	-
chr16	45183931	GTATAT	GTAT	214	37	0.864865	Atg3	+
chr16	45556679	ATTTTTTTTTT	ATTTTTTTTT	32.5	38	0.447368	Slc9c1	+
chr16	45573545	AC	ACC	214	41	0.926829	Slc9c1	+
chr16	45589747	A	AAA,AAATTTTACC	123	50	0.6	Slc9c1	+
chr16	45616014	gaaaaa	gAAAAAGAAAAAGAAAAAGAAaaaaa	214	22	0.954545	Gcsam	+
chr16	45616014	gaaaaa	gAAAAAGAAAAAGAAAAAGAAaaaaa	214	22	0.954545	Gcsam	+
chr16	45640597	GAAT	GAATTTAAT	214	31	0.903226	BC016579	-
chr16	45664263	ACCCCCCCCC	ACCCCCCC	167	68	0.941176	Tmprss7	-
chr16	45681654	AGGGGGGG	AGGGGGG	63.5	40	1	Tmprss7	-
chr16	45693664	ACC	AC	214	30	0.9	Tmprss7	-
chr16	45737751	GGAAGAAGAAGAAGAAGAA	GGAAGAAGAAGAAGAA	214	176	0.710227	Abhd10	-
chr16	45789282	CA	C	214	20	1	Phldb2	-
chr16	45789282	CA	C	214	20	1	Phldb2	-
chr16	49070261	CTTTTTTTTTT	CTTTTTTTTT	51.5	123	0.918699	Myh15	+
chr16	49198685	A	AAAAA	214	23	0.869565	Myh15	+
chr16	50732515	GTTTTTTT	GTTTTTTTT	61.5	28	0.892857	5330426P16Rik	-
chr16	50732876	G	GCACC	214	127	0.92126	5330426P16Rik	-
chr16	55819073	GAAAAAAAAAAAAAAA	GAAAAAAAAAAAAA	82.5	95	0.673684	Nfkbiz	-
chr16	55819073	GAAAAAAAAAAAAAAA	GAAAAAAAAAAAAA	82.5	95	0.673684	Nfkbiz	-
chr16	55819073	GAAAAAAAAAAAAAAA	GAAAAAAAAAAAAA	82.5	95	0.673684	Nfkbiz	-
chr16	55971401	CTTTTTTTTTTTTTTTTTT	CTTTTTTTTTTTTTTTTTTTTT	11.3	18	0.333333	Rpl24	+
chr16	55990853	AGAG	AGAGCTCGAG	214	25	0.92	Zbtb11	+
chr16	56035420	AA	AATACA	214	10	1	Trmt10c	-
chr16	56650885	TAAAAAAAAA	TAAAAAAAAAA	74.5	53	0.792453	Abi3bp	+
chr16	56650885	TAAAAAAAAA	TAAAAAAAAAA	74.5	53	0.792453	Abi3bp	+
chr16	56650885	TAAAAAAAAA	TAAAAAAAAAA	74.5	53	0.792453	Abi3bp	+
chr16	56650885	TAAAAAAAAA	TAAAAAAAAAA	74.5	53	0.792453	Abi3bp	+
chr16	56650885	TAAAAAAAAA	TAAAAAAAAAA	74.5	53	0.792453	Abi3bp	+
chr16	56654108	TCCC	TCCCC	214	84	0.964286	Abi3bp	+
chr16	56654108	TCCC	TCCCC	214	84	0.964286	Abi3bp	+
chr16	56654108	TCCC	TCCCC	214	84	0.964286	Abi3bp	+
chr16	56654108	TCCC	TCCCC	214	84	0.964286	Abi3bp	+
chr16	56654108	TCCC	TCCCC	214	84	0.964286	Abi3bp	+
chr16	56668346	ATTTTTTTT	ATTTTTTTTT	38.5	51	0.941176	Abi3bp	+
chr16	56668346	ATTTTTTTT	ATTTTTTTTT	38.5	51	0.941176	Abi3bp	+
chr16	56668346	ATTTTTTTT	ATTTTTTTTT	38.5	51	0.941176	Abi3bp	+
chr16	56668346	ATTTTTTTT	ATTTTTTTTT	38.5	51	0.941176	Abi3bp	+
chr16	56668346	ATTTTTTTT	ATTTTTTTTT	38.5	51	0.941176	Abi3bp	+
chr16	56672011	TCA	TTCA,T,TTTCA	110	78	0.294872	Abi3bp	+
chr16	56672011	TCA	TTCA,T,TTTCA	110	78	0.294872	Abi3bp	+
chr16	56672011	TCA	TTCA,T,TTTCA	110	78	0.294872	Abi3bp	+
chr16	56672011	TCA	TTCA,T,TTTCA	110	78	0.294872	Abi3bp	+
chr16	56672011	TCA	TTCA,T,TTTCA	110	78	0.294872	Abi3bp	+
chr16	56672118	TGGAA	TGGAAGGAA	214	115	0.93913	Abi3bp	+
chr16	56672118	TGGAA	TGGAAGGAA	214	115	0.93913	Abi3bp	+
chr16	56672118	TGGAA	TGGAAGGAA	214	115	0.93913	Abi3bp	+
chr16	56672118	TGGAA	TGGAAGGAA	214	115	0.93913	Abi3bp	+
chr16	56672118	TGGAA	TGGAAGGAA	214	115	0.93913	Abi3bp	+
chr16	57045515	GTTTTTTTTTTTTT	GTTTTTTTTTTTT	14.6	21	0.714286	2310005G13Rik	-
chr16	57146134	TTT	T	18	44	0.0909091	Tomm70a	+
chr16	57198777	TCGC	TCGCGC	214	66	0.984848	Tbc1d23	-
chr16	57302397	TAA	TAAA	214	83	0.879518	Cmss1	-
chr16	57323672	AA	AAGTTCA	214	54	0.888889	Cmss1	-
chr16	57515011	T	TTT	174	17	0.470588	Cmss1	-
chr16	57515011	T	TTT	174	17	0.470588	Filip1l	+
chr16	58489001	T	TTT	25.5	22	0.136364	St3gal6	-
chr16	58503395	tg	tTg	34.5	43	0.139535	St3gal6	-
chr16	58823955	A	AA	217	254	0.397638	Olfr175-ps1	-
chr16	59098728	GAAAAAAA	GAAAAAA	101	97	0.876289	Olfr192	-
chr16	59186026	CAGA	CAGAAAGA	214	80	0.9125	Olfr197	-
chr16	59623692	CAAAA	CAAAAA	191	30	0.966667	Arl6	-
chr16	59632284	CAA	CA	214	28	1	Arl6	-
chr16	62824172	GAAAAAAAAAA	GAAAAAAAAA	10.9	9	0.888889	Arl13b	-
chr16	70381999	gTT	g	127	9	0.444444	Gbe1	+
chr16	72972656	GCCCCCCCCCC	GCCCCCCCCC	49.5	41	0.878049	Robo1	+
chr16	73982408	CAAA	C	214	57	1	Robo2	-
chr16	75601180	GAAAAAAAAAAA	GAAAAAAAA	124	12	0.75	Rbm11	+
chr16	78360396	A	ATATATA	68.5	16	0.1875	Btg3	-
chr16	78360396	A	ATATATA	68.5	16	0.1875	Gm7334	-
chr16	78941793	G	GA	214	29	1	Chodl	+
chr16	78950589	GTTTTTTTT	GTTTTTTTTTT	149	18	1	Chodl	+
chr16	78968464	ATA	ATAAAATTA	214	40	0.975	Tmprss15	-
chr16	78968464	ATA	ATAAAATTA	214	40	0.975	Tmprss15	-
chr16	85799954	GTGGACTTG	GTG	214	26	0.961538	Adamts1	-
chr16	87425050	ATTAGTTAG	ATTAG	214	44	1	Ltn1	-
chr16	87486769	CAAAAAAAAAA	CAAAAAAAAAAA	38.5	97	0.793814	Cct8	-
chr16	87896613	AAGAGAGAG	AAGAGAG	214	22	0.818182	Grik1	-
chr16	87896613	AAGAGAGAG	AAGAGAG	214	22	0.818182	Grik1	-
chr16	93685276	t	tTTTTTTTT	134	44	0.136364	Cbr3	+
chr17	3079124	ATTT	AT	159	100	0.7	Pisd-ps2	-
chr17	13174575	AG	AAAAG,A	56.5	71	0.140845	Wtap	-
chr17	13174575	AG	AAAAG,A	56.5	71	0.140845	Wtap	-
chr17	13174575	AG	AAAAG,A	56.5	71	0.140845	Wtap	-
chr17	23427900	ATTT	ATT	210	315	0.507937	Vmn2r114	-
chr17	23496958	TTCT	T	217	449	0.423163	Vmn2r115	+
chr17	24578792	GT	G	41.5	43	0.162791	Dnase1l2	-
chr17	31983346	AGGGG	AGGGGGG	13.7	25	0.08	Sik1	-
chr17	36180177	Cctgtctgtctgtctgtctgtctgtctgtctgtctgtctgtct	Cctgtctgtctgtctgtctgtctgtctgtctgtctgtct	47.5	68	0.0588235	Gm6034	+
chr17	45698940	ctctc	c	102	79	0.0632911	Nfkbie	+
chr17	47490865	ACCC	ACC	214	125	0.944	Trerf1	+
chr17	47490865	ACCC	ACC	214	125	0.944	Trerf1	+
chr17	51924847	tGC	t,tTTTGC	98.5	67	0.149254	Satb1	-
chr17	51924847	tGC	t,tTTTGC	98.5	67	0.149254	Satb1	-
chr17	51924847	tGC	t,tTTTGC	98.5	67	0.149254	Satb1	-
chr17	51924847	tGC	t,tTTTGC	98.5	67	0.149254	Satb1	-
chr17	64632918	CCAGTCAGTCAG	CCAGTCAGTCAGTCAG	214	45	0.822222	Pja2	-
chr17	64632918	CCAGTCAGTCAG	CCAGTCAGTCAGTCAG	214	45	0.822222	Pja2	-
chr17	74601707	TAAAAAAAAAAA	TAAAAAAAAAA	48.5	41	0.756098	Memo1	-
chr17	90607627	TC	TTC	113	128	0.164062	Nrxn1	-
chr17	90607627	TC	TTC	113	128	0.164062	Nrxn1	-
chr17	95219640	tag	tAGag	217	96	0.34375	Gm1976	-
chr17	95219640	tag	tAGag	217	96	0.34375	Gm1976	-
chr17	95219640	tag	tAGag	217	96	0.34375	2610044O15Rik8	-
chr18	12334708	Cgtgtgtgtgtgtgtgtgtgtgtgtgtgtgtgt	Cgtgtgtgtgtgtgtgtgtgtgtgtgtgtgt	77.5	62	0.0967742	3110002H16Rik	+
chr18	65358260	GTT	GTTT	214	57	0.982456	Nedd4l	+
chr18	65358260	GTT	GTTT	214	57	0.982456	Nedd4l	+
chr19	4126040	GCCCCC	GCCCC	122	23	0.913043	Tmem134	+
chr19	4126040	GCCCCC	GCCCC	122	23	0.913043	Tmem134	+
chr19	4130999	CGT	C	14.6	17	0.176471	Tmem134	+
chr19	4130999	CGT	C	14.6	17	0.176471	Tmem134	+
chr19	4365712	agaa	aa,a,aaa	92.5	136	0.227941	Kdm2a	-
chr19	4905936	Tcacacacacacacacacacacacac	Tcacacacacacacacacacacac	14.6	37	0.108108	Bbs1	-
chr19	5051943	CA	C	37.5	17	0.294118	Rin1	+
chr19	20863884	T	TT	52.5	54	0.148148	Tmc1	-
chr19	21500122	ACa	Aa	49.5	32	0.25	Gda	-
chr19	37644854	GTTTTT	GTTTT	100	26	0.961538	Exoc6	+
chr19	37646145	g	gGTGGATGGATGGG,gG,gGTGGA	65.4	14	0.5	Exoc6	+
chr19	46558197	Ggtgtgtgtgtgtgtgtgtgtgtgtgtgtgtgtg	Ggtgtgtgtgtgtgtgtgtgtgtgtgtgtgtg	137	38	0.315789	Sufu	+
chr19	46558197	Ggtgtgtgtgtgtgtgtgtgtgtgtgtgtgtgtg	Ggtgtgtgtgtgtgtgtgtgtgtgtgtgtgtg	137	38	0.315789	Sufu	+
chr1	6761016	T	TT	151	74	0.189189	St18	+
chr1	6761016	T	TT	151	74	0.189189	St18	+
chr1	6761016	T	TT	151	74	0.189189	St18	+
chr1	6761016	T	TT	151	74	0.189189	St18	+
chr1	6761016	T	TT	151	74	0.189189	St18	+
chr1	37431110	TC	TTC	64.5	63	0.142857	Inpp4a	+
chr1	37431110	TC	TTC	64.5	63	0.142857	Inpp4a	+
chr1	45478872	a	aA	11.8	53	0.0754717	Col5a2	-
chr1	46245564	Tacacacacacacacacacacacacacacacacacacac	Tacacacacacacacacacacacacacacacacacac	40.5	47	0.0851064	Dnahc7b	+
chr1	74931812	TGGGGGG	TGGGGGGG	89.5	20	0.6	Fev	-
chr1	75189163	CGGGGG	CGGGG	145	57	0.964912	Ankzf1	+
chr1	75189163	CGGGGG	CGGGG	145	57	0.964912	Ankzf1	+
chr1	75189163	CGGGGG	CGGGG	145	57	0.964912	Ankzf1	+
chr1	75189163	CGGGGG	CGGGG	145	57	0.964912	Ankzf1	+
chr1	80572530	Gacacacacacacacacacacacacacacacacacacacacacaca	Gacacacacacacacacacacacacacacacacacacacacaca	21.5	53	0.0943396	Dock10	-
chr1	87541142	T	TGTTTTT,TGTTT	180	75	0.333333	Sp140	+
chr1	87541156	T	TTTTTT	208	71	0.15493	Sp140	+
chr1	90108570	AGA	A	217	619	0.681745	Ugt1a5	+
chr1	90108570	AGA	A	217	619	0.681745	Ugt1a2	+
chr1	90108570	AGA	A	217	619	0.681745	Ugt1a1	+
chr1	90108570	AGA	A	217	619	0.681745	Ugt1a10	+
chr1	90108570	AGA	A	217	619	0.681745	Ugt1a9	+
chr1	90108570	AGA	A	217	619	0.681745	Ugt1a7c	+
chr1	90108570	AGA	A	217	619	0.681745	Ugt1a6b	+
chr1	90108570	AGA	A	217	619	0.681745	Ugt1a6a	+
chr1	90108946	AT	A	97.5	640	0.242188	Ugt1a5	+
chr1	90108946	AT	A	97.5	640	0.242188	Ugt1a2	+
chr1	90108946	AT	A	97.5	640	0.242188	Ugt1a1	+
chr1	90108946	AT	A	97.5	640	0.242188	Ugt1a10	+
chr1	90108946	AT	A	97.5	640	0.242188	Ugt1a9	+
chr1	90108946	AT	A	97.5	640	0.242188	Ugt1a7c	+
chr1	90108946	AT	A	97.5	640	0.242188	Ugt1a6b	+
chr1	90108946	AT	A	97.5	640	0.242188	Ugt1a6a	+
chr1	90112733	TTCATCA	TTCA	146	90	0.233333	Ugt1a5	+
chr1	90112733	TTCATCA	TTCA	146	90	0.233333	Ugt1a2	+
chr1	90112733	TTCATCA	TTCA	146	90	0.233333	Ugt1a1	+
chr1	90112733	TTCATCA	TTCA	146	90	0.233333	Ugt1a10	+
chr1	90112733	TTCATCA	TTCA	146	90	0.233333	Ugt1a9	+
chr1	90112733	TTCATCA	TTCA	146	90	0.233333	Ugt1a7c	+
chr1	90112733	TTCATCA	TTCA	146	90	0.233333	Ugt1a6b	+
chr1	90112733	TTCATCA	TTCA	146	90	0.233333	Ugt1a6a	+
chr1	90128833	CCC	C	139	263	0.159696	Heatr7b1	+
chr1	90134488	TACTGTAAAGAT	T	117	270	0.114815	Heatr7b1	+
chr1	90144314	t	tTTCTCTCT	217	129	0.24031	Heatr7b1	+
chr1	90147996	CTTGG	CTTGGATTGG	217	153	0.69281	Heatr7b1	+
chr1	90152742	T	TT	182	304	0.296053	Heatr7b1	+
chr1	90155311	G	GGGGG	205	410	0.0902439	Heatr7b1	+
chr1	90155689	tGC	tTTGC	14.4	127	0.015748	Heatr7b1	+
chr1	90155689	tGC	tTTGC	14.4	127	0.015748	Hjurp	-
chr1	90163100	T	TT	217	452	0.280973	A730008H23Rik	-
chr1	90163100	T	TT	217	452	0.280973	Hjurp	-
chr1	90163100	T	TT	217	452	0.280973	6430706D22Rik	-
chr1	90166879	AAG	AAGCAG	217	143	0.370629	A730008H23Rik	-
chr1	90166879	AAG	AAGCAG	217	143	0.370629	Hjurp	-
chr1	92672330	AC	A	114	30	0.666667	Col6a3	-
chr1	92672330	AC	A	114	30	0.666667	Col6a3	-
chr1	93214153	tgt	t	15.6	130	0.0615385	Scly	+
chr1	121850697	tgt	t	43.5	35	0.171429	Gm101	-
chr1	134998040	TCCCCCCCCC	TCCCCCCCC	88.5	98	0.908163	Pik3c2b	+
chr1	154343017	Gtctctctctctctctctctctctctctctctctctctctctctc	Gtctctctctctctctctctctctctctctctctctctctctc	31.5	62	0.0483871	Glt25d2	+
chr1	158232553	TCCC	TCC	214	68	1	Tdrd5	-
chr1	159466070	Ggtgtgtgtgtgtgtgtgtgtgtgtgtgtgtgtgtg	Ggtgtgtgtgtgtgtgtgtgtgtgtgtgtgtgtg	44.5	24	0.166667	Sec16b	+
chr1	159466070	Ggtgtgtgtgtgtgtgtgtgtgtgtgtgtgtgtgtg	Ggtgtgtgtgtgtgtgtgtgtgtgtgtgtgtgtg	44.5	24	0.166667	Sec16b	+
chr1	159466070	Ggtgtgtgtgtgtgtgtgtgtgtgtgtgtgtgtgtg	Ggtgtgtgtgtgtgtgtgtgtgtgtgtgtgtgtg	44.5	24	0.166667	Sec16b	+
chr1	173209242	AGG	AGGG	214	109	0.981651	Ppox	-
chr1	175279256	TGGGGG	TGGGG	105	31	0.870968	Cadm3	-
chr1	182041368	TTGTGTGTGTGTGTGTGTGT	TTGTGTGTGTGTGTGTGT	31.5	32	0.15625	Cdc42bpa	+
chr1	183836460	c	cCC	25.4	63	0.047619	Enah	-
chr1	183836460	c	cCC	25.4	63	0.047619	Enah	-
chr1	183836460	c	cCC	25.4	63	0.047619	Enah	-
chr1	183836460	c	cCC	25.4	63	0.047619	Enah	-
chr2	12999236	Tagagagagagagagagagagagagagagagagaga	Tagagagagagagagagagagagagagagagaga	128	82	0.121951	Rsu1	-
chr2	69494931	CTCTGTCTGTCTGTCT	CTCTGTCTGTCT	57.5	48	0.0833333	Bbs5	+
chr2	69587415	A	AAAAAGATGATAAATAGAACAAA	52.5	10	0.4	Ppig	+
chr2	70405215	GTCTCTCTCTCTCTCTCTCT	GTCTCTCTCTCTCTCTCT	183	81	0.17284	Gad1	+
chr2	73153485	T	TT	31.5	25	0.2	Scrn3	+
chr2	90757866	GA	GAA	82	4	1	Ptpmt1	-
chr2	90964389	ctc	c	50.5	69	0.115942	Mybpc3	+
chr2	104274896	A	AA	12.7	62	0.112903	Hipk3	-
chr2	104274896	A	AA	12.7	62	0.112903	Hipk3	-
chr2	118267835	Agtgtgtgtgtgtgtgtgtgtgtgtgtgtgtgtgtgtgtgtgtg	Agtgtgtgtgtgtgtgtgtgtgtgtgtgtgtgtgtgtgtg	36.5	60	0.05	Eif2ak4	+
chr2	118267835	Agtgtgtgtgtgtgtgtgtgtgtgtgtgtgtgtgtgtgtgtgtg	Agtgtgtgtgtgtgtgtgtgtgtgtgtgtgtgtgtgtgtg	36.5	60	0.05	Eif2ak4	+
chr2	126635981	aaga	aa	93.5	40	0.35	Trpm7	-
chr2	126635981	aaga	aa	93.5	40	0.35	Trpm7	-
chr2	130773289	T	TT	10.8	43	0.116279	Atrn	+
chr2	150730299	GC	GCC	168	8	1	Abhd12	-
chr2	154382760	cac	c	144	54	0.185185	Necab3	-
chr2	156682883	A	AA	34.5	57	0.105263	5430405H02Rik	-
chr2	156682883	A	AA	34.5	57	0.105263	5430405H02Rik	-
chr2	160867217	Ggtgtgtgtgtgtgtgtgtgtgtgtgtgtgtgtgtgtgtgtgtgtgtgtg	GGTGTgtgtgtgtgtgtgtgtgtgtgtgtgtgtgtgtgtgtgtgtgtgtgtgtg	201	55	0.218182	Chd6	-
chr3	8666494	G	GGG	95.5	99	0.0505051	Hey1	-
chr3	20054937	CGGTCAGCAGGGAGGGCCAGCAGGGAGGG	CGGCCAGCAGGGAGGG	215	6	1	Gyg	-
chr3	37279920	Atgtgtgtgtgtgtgtgtgtgtg	Atgtgtgtgtgtgtgtgtgtg	28.5	52	0.0769231	Fgf2	+
chr3	40708918	Agtgtgtgtgtgtgtgtgtgtgtgtgtgtgtgtg	Agtgtgtgtgtgtgtgtgtgtgtgtgtgtgtg	27.5	24	0.125	3110057O12Rik	+
chr3	67844654	Ggtgtgtgtgtgtgtgtgtgtgtgtgtgtgtgtgtgtg	Ggtgtgtgtgtgtgtgtgtgtgtgtgtgtgtgtgtg	46.5	63	0.0952381	Iqcj	+
chr3	67844654	Ggtgtgtgtgtgtgtgtgtgtgtgtgtgtgtgtgtgtg	Ggtgtgtgtgtgtgtgtgtgtgtgtgtgtgtgtgtg	46.5	63	0.0952381	Gm21949	+
chr3	68675412	AATATATATATATATATA	AATATATATATATATA	135	112	0.125	1110032F04Rik	+
chr3	88253886	GC	GGGC	17.5	46	0.108696	Sema4a	-
chr3	88253886	GC	GGGC	17.5	46	0.108696	Sema4a	-
chr3	88253886	GC	GGGC	17.5	46	0.108696	Sema4a	-
chr3	88253886	GC	GGGC	17.5	46	0.108696	Sema4a	-
chr3	94968475	GT	G	43.5	22	0.181818	Sema6c	+
chr3	94968475	GT	G	43.5	22	0.181818	Sema6c	+
chr3	94968475	GT	G	43.5	22	0.181818	Sema6c	+
chr3	94968475	GT	G	43.5	22	0.181818	Sema6c	+
chr3	94968475	GT	G	43.5	22	0.181818	Sema6c	+
chr3	95550433	C	CA	22.7	9	0.555556	Tars2	-
chr3	95550433	C	CA	22.7	9	0.555556	Tars2	-
chr3	95550433	C	CA	22.7	9	0.555556	Tars2	-
chr3	95550433	C	CA	22.7	9	0.555556	Tars2	-
chr3	95699357	TCCCC	TCCC	214	68	0.985294	Aph1a	+
chr3	95699357	TCCCC	TCCC	214	68	0.985294	Aph1a	+
chr3	96487389	A	AA	166	72	0.305556	Ankrd35	+
chr3	96487441	CC	C	90.5	84	0.297619	Ankrd35	+
chr3	99923514	Cgtgtgtgtgtgtgtgtgtgtgtgtgtgtgtgtgtgtgtgtgt	Cgtgtgtgtgtgtgtgtgtgtgtgtgtgtgtgtgtgtgtgt	80.5	63	0.0793651	Spag17	+
chr3	107899457	G	GGGGGGGGGGG,GGGGGGGGGGGGG	102	29	0.172414	Gnat2	+
chr3	152644135	Cctgctgctgctgctgctgctgctgctgctgctgc	Cctgctgctgctgctgctgctgctgctgctgc	75.5	41	0.0731707	St6galnac5	-
chr3	159179935	Agtgtgtgtgtgtgtgtgtgtgtgtgtgtgtgtgtgtgtgtgtgtgt	Agtgtgtgtgtgtgtgtgtgtgtgtgtgtgtgtgtgtgtgtgtgt	123	81	0.111111	Depdc1a	+
chr3	159179935	Agtgtgtgtgtgtgtgtgtgtgtgtgtgtgtgtgtgtgtgtgtgtgt	Agtgtgtgtgtgtgtgtgtgtgtgtgtgtgtgtgtgtgtgtgtgt	123	81	0.111111	Depdc1a	+
chr3	159179935	Agtgtgtgtgtgtgtgtgtgtgtgtgtgtgtgtgtgtgtgtgtgtgt	Agtgtgtgtgtgtgtgtgtgtgtgtgtgtgtgtgtgtgtgtgtgt	123	81	0.111111	Depdc1a	+
chr4	14932618	TG	TTG	27.5	76	0.184211	Necab1	-
chr4	58994774	A	AA	47.5	120	0.108333	Ptgr1	-
chr4	83119029	GAAAAAAAAAA	GAAAAAAAAAAA	102	212	0.811321	Psip1	-
chr4	88797998	tgttttt	tttt	33.5	122	0.0819672	Mtap	+
chr4	96167919	A	AA	15.6	160	0.075	Cyp2j8	-
chr4	106585484	ctc	c	27.5	73	0.0547945	Ssbp3	+
chr4	106585484	ctc	c	27.5	73	0.0547945	Ssbp3	+
chr4	125838533	T	TT	53.5	51	0.156863	Sh3d21	-
chr4	125838533	T	TT	53.5	51	0.156863	Sh3d21	-
chr4	126428110	AGGGGGGGG	AGGGGGGGGGGG	60.5	14	0.285714	Ncdn	-
chr4	130026486	AATTCATTC	AATTC	214	36	1	Zcchc17	-
chr4	146627544	A	AA	209	794	0.372796	Gm13152	+
chr4	146632710	C	CT	217	732	0.647541	Gm13152	+
chr4	146651010	A	AA	40.5	521	0.203455	Gm13152	+
chr4	146764267	T	TT	33.5	878	0.145786	Gm13152	+
chr4	148569566	A	AAAAAAAAAAAA,AA	143	46	0.130435	Kif1b	-
chr4	154232301	T	TCGACCTAGGTGGGTTGG,TCGACCTAGGTGGG	17.5	16	0.1875	Ttc34	+
chr4	154236192	GC	G	214	50	0.96	Ttc34	+
chr4	154239340	CTTTTT	CTTT	214	33	0.909091	Ttc34	+
chr4	154239907	C	CTACCAGCAACACTTCTCATCTAGGATG	111	18	0.166667	Ttc34	+
chr4	154245825	gtgctgctgctgctgctg	gtgctgctgctgctg	214	98	0.826531	Mmel1	+
chr4	154297507	TACGCC	T	214	15	1	Tnfrsf14	-
chr4	154343230	TCC	T	214	27	1	Pank4	+
chr4	154354349	CAGTAG	CAGTAGTAG	214	94	0.882979	Pank4	+
chr4	154364775	ACCCCC	ACCCCCC	128	56	0.910714	Plch2	-
chr4	154364775	ACCCCC	ACCCCCC	128	56	0.910714	Plch2	-
chr4	154624362	CCCACCACCACCTCC	CCC	214	261	0.980843	2610002J02Rik	+
chr4	154624362	CCCACCACCACCTCC	CCC	214	261	0.980843	2610002J02Rik	+
chr4	155187540	AA	A	142	98	0.94898	Ccnl2	+
chr4	155207101	A	AG	214	26	0.961538	Aurkaip1	+
chr4	155215530	CT	C	214	73	0.986301	Mxra8	+
chr4	155217157	TCCCC	TCCC	214	120	0.933333	Mxra8	+
chr4	155227510	GC	GCC	214	56	0.982143	Dvl1	+
chr4	155230661	AGGG	AGGGG	214	39	0.974359	Dvl1	+
chr4	155246229	TGAG	TG	214	56	0.982143	Cpsf3l	+
chr4	155247035	AGG	AGGG	214	85	0.929412	Cpsf3l	+
chr4	155259366	Gatttttttatttttttatttttt	Gatttttttatttttt	214	52	0.923077	Cpsf3l	+
chr4	155260164	C	CA	181	18	0.444444	Cpsf3l	+
chr4	155260199	A	ACCTATTCCTA,ATTCCTA	66.2	19	0.157895	Cpsf3l	+
chr4	155261937	ACTGAGGCT	ACT	214	53	0.962264	Cpsf3l	+
chr4	155264597	AGTCGTC	AGTC	214	42	1	Pusl1	-
chr4	155274573	G	GACTAG	72.2	53	0.0377358	Acap3	+
chr4	155275170	CT	C	214	67	0.985075	Acap3	+
chr4	155277628	AGGGG	AGGG	167	18	0.888889	Acap3	+
chr4	155279197	AGCTGCATCCTGGGCTGCTG	AGCTGCATCCTGGGCTGCTGCATCCTGGGCTGCTG	214	62	0.870968	Acap3	+
chr4	155320562	Gg	GGTg	125	26	0.730769	Gm5801	+
chr4	155320562	Gg	GGTg	125	26	0.730769	Ube2j2	+
chr4	155320562	Gg	GGTg	125	26	0.730769	Ube2j2	+
chr4	155320562	Gg	GGTg	125	26	0.730769	Ube2j2	+
chr4	155320562	Gg	GGTg	125	26	0.730769	Ube2j2	+
chr4	155323103	TTT	TTTCTT	214	69	0.985507	Gm5801	+
chr4	155323103	TTT	TTTCTT	214	69	0.985507	Ube2j2	+
chr4	155323103	TTT	TTTCTT	214	69	0.985507	Ube2j2	+
chr4	155323103	TTT	TTTCTT	214	69	0.985507	Ube2j2	+
chr4	155323103	TTT	TTTCTT	214	69	0.985507	Ube2j2	+
chr4	155325555	AATT	AATTATT	214	283	0.971731	Gm5801	+
chr4	155325555	AATT	AATTATT	214	283	0.971731	Ube2j2	+
chr4	155325555	AATT	AATTATT	214	283	0.971731	Ube2j2	+
chr4	155325555	AATT	AATTATT	214	283	0.971731	Ube2j2	+
chr4	155325555	AATT	AATTATT	214	283	0.971731	Ube2j2	+
chr4	155331166	AGGG	AGGGG	195	31	0.903226	Gm5801	+
chr4	155331166	AGGG	AGGGG	195	31	0.903226	Ube2j2	+
chr4	155331166	AGGG	AGGGG	195	31	0.903226	Ube2j2	+
chr4	155331166	AGGG	AGGGG	195	31	0.903226	Ube2j2	+
chr4	155331166	AGGG	AGGGG	195	31	0.903226	Ube2j2	+
chr4	155336881	T	TG	166	41	0.853659	Fam132a	+
chr4	155389581	AGGG	AGGGCACTGAGGACTTGGG	214	35	0.8	Tnfrsf4	+
chr4	155402583	CCGCACGCA	CCGCA	214	72	0.944444	Tnfrsf18	+
chr4	155402583	CCGCACGCA	CCGCA	214	72	0.944444	Tnfrsf18	+
chr4	155417334	GCCCCCCCC	GCCCCCCC	25.5	24	1	Ttll10	-
chr4	155417723	AGGGG	AGGG	99.5	17	0.882353	Ttll10	-
chr4	155593839	TTCT	TTCTCT	214	72	0.972222	2310042D19Rik	+
chr4	155594030	TGTT	TGTTTCTATAGTT	214	46	0.673913	2310042D19Rik	+
chr5	3704511	cac	c	60.5	61	0.0983607	Ankib1	-
chr5	38691528	TG	T	214	116	0.974138	Otop1	+
chr5	69956652	TG	T	12.7	24	0.166667	Guf1	+
chr5	88888467	Cgtgtgtgtgtgtgtgtgtgtgtgtgtgtg	Cgtgtgtgtgtgtgtgtgtgtgtgtgtg	52.5	28	0.142857	Ambn	+
chr5	89067973	a	aA	27.5	68	0.102941	Rufy3	+
chr5	92878974	Cagagagagagagagagagagagagagagaga	Cagagagagagagagagagagagagagaga	100	28	0.214286	Scarb2	-
chr5	93235589	Gcacacacacacacacacacacacacacacacac	Gcacacacacacacacacacacacacacac	98.5	48	0.125	Shroom3	+
chr5	96557950	t	tTT,tT	26.5	25	0.16	Cnot6l	-
chr5	96557950	t	tTT,tT	26.5	25	0.16	Cnot6l	-
chr5	108150629	GT	G	194	12	0.916667	Gfi1	-
chr5	108150629	GT	G	194	12	0.916667	Gfi1	-
chr5	111706116	GCC	GC	214	80	0.975	Ttc28	+
chr5	121198521	CC	C	41.5	51	0.803922	Oas2	-
chr5	122950860	acaa	aa	61.5	71	0.169014	Atp2a2	-
chr5	122950860	acaa	aa	61.5	71	0.169014	Atp2a2	-
chr5	122950860	acaa	aa	61.5	71	0.169014	Atp2a2	-
chr5	124416840	T	TT	40.5	58	0.172414	Ccdc62	+
chr5	130013011	tGT	tT,tTTTAAAAAAAAAAAAGT,t	38.5	85	0.411765	Sfswap	+
chr5	131952572	AG	AGG	214	60	0.983333	Auts2	-
chr5	135525658	c	cCCCCC	43	29	0.137931	Stx1a	+
chr6	22272232	GATATATATATATATATAT	GATATATATATATATAT	105	48	0.166667	Fam3c	-
chr6	22974797	Ttatatatatatatatatatatatatata	Ttatatatatatatatatatatatata	206	59	0.220339	Ptprz1	+
chr6	38613345	GCC	GCCC	214	35	1	Clec2l	+
chr6	52210631	g	gCG	214	31	0.870968	Hoxa13	-
chr6	66488954	t	tTTT	179	122	0.147541	Mad2l1	+
chr6	70727325	ctc	c	67.5	62	0.129032	Rpia	-
chr6	72259796	TGGG	TGG	214	41	0.95122	Sftpb	+
chr6	83891294	Cctctctctctctctctctctctctctctctctctctct	Cctctctctctctctctctctctctctctctctctct	140	190	0.0894737	Zfml	+
chr6	83891294	Cctctctctctctctctctctctctctctctctctctct	Cctctctctctctctctctctctctctctctctctct	140	190	0.0894737	Zfml	+
chr6	118499580	AG	AAAG	54.5	37	0.243243	Ankrd26	-
chr6	119156438	T	TT	140	82	0.52439	Dcp1b	+
chr6	120181492	cac	c	34.5	69	0.057971	B4galnt3	-
chr6	126593461	GCCCCCCCC	GCCCCCCC	78.5	42	0.880952	Kcna1	-
chr6	128509121	Tgagagagagagagagagagagagagagag	Tgagagagagagagagagagagagagag	55.5	70	0.1	BC048546	-
chr6	136664437	ATC	A	30.5	45	0.2	Gucy2c	-
chr6	136664437	ATC	A	30.5	45	0.2	Gucy2c	-
chr6	139720891	tgt	tt	13.7	78	0.179487	Pik3c2g	+
chr6	142190591	TAAAA	TAAAAA	214	70	0.971429	Slco1a5	-
chr6	142190591	TAAAA	TAAAAA	214	70	0.971429	Slco1a5	-
chr7	3304476	ACCC	ACC	214	58	0.948276	Prkcg	+
chr7	3412525	CAAAAA	CAAAA	164	90	0.755556	Cacng8	+
chr7	3412570	CC	C	57.5	53	0.377358	Cacng8	+
chr7	3412613	AG	A	139	33	0.69697	Cacng8	+
chr7	7230988	CCCTAG	CCCTAGCCTAG	108	25	0.28	Vmn2r29	-
chr7	13846247	AGGG	AGG	214	168	0.916667	6330408A02Rik	-
chr7	13891273	GCCCCC	GCCCC	138	61	1	Lig1	+
chr7	13891273	GCCCCC	GCCCC	138	61	1	Lig1	+
chr7	13891273	GCCCCC	GCCCC	138	61	1	Lig1	+
chr7	19871940	Ggtgtgtgtgtgtgtgtgtgtgtgtgtgtgtgtgtg	Ggtgtgtgtgtgtgtgtgtgtgtgtgtgtgtgtg	123	46	0.152174	Rtn2	+
chr7	25284687	ACCCCCCCCCCC	ACCCCCCCCCC	30.5	28	0.642857	Cadm4	+
chr7	29178670	tct	t	73.5	42	0.142857	Paf1	+
chr7	38979802	GCCCCCCC	GCCCCCC	64.5	13	0.923077	1600014C10Rik	+
chr7	38979802	GCCCCCCC	GCCCCCC	64.5	13	0.923077	1600014C10Rik	+
chr7	50663883	GAGAAG	GAG	214	100	0.96	Siglecg	+
chr7	50665957	C	CTTATAA	214	49	0.959184	Siglecg	+
chr7	50666897	GCC	GC	207	89	0.483146	Siglecg	+
chr7	50667245	TCTCCTCCTCC	TCTCCTCCTCCTCC	217	44	0.386364	Siglecg	+
chr7	50707700	C	CCCCATC	217	85	0.129412	Etfb	+
chr7	50729804	AGGGGGGG	AGGGGGGGGG	214	47	0.893617	Iglon5	-
chr7	50753729	AAGAGAGAGAGAGA	AAGAGAGAGAGA	214	22	0.818182	4931406B18Rik	-
chr7	50830375	AGGGG	AGG	214	25	0.96	Zfp658	+
chr7	50865267	GAA	GAAA	214	29	1	Zfp819	+
chr7	50890195	G	GG	214	37	0.864865	Ceacam18	+
chr7	50890218	AGGGGGG	AGGGGG	55.5	30	0.633333	Ceacam18	+
chr7	51024535	CA	C	214	92	0.967391	Klk12	+
chr7	51033887	TCA	TCACA	214	74	0.77027	Klk11	+
chr7	51033887	TCA	TCACA	214	74	0.77027	Klk11	+
chr7	51038784	CCATGAAGGTTTTGCCTTCAT	CCAT	214	53	0.943396	Klk10	+
chr7	51039129	CAAAGGG	CAAAGGGAAAGGG	214	59	0.932203	Klk10	+
chr7	51083757	AGGG	AGG	73.5	30	0.333333	Klk6	+
chr7	51083757	AGGG	AGG	73.5	30	0.333333	Klk6	+
chr7	51083757	AGGG	AGG	73.5	30	0.333333	Klk6	+
chr7	51083757	AGGG	AGG	73.5	30	0.333333	Klk6	+
chr7	51106060	CCTTCT	CCT	212	16	0.6875	Klk5	+
chr7	51200630	G	GAACTATGTCAAAACCAA,GAACTA	156	66	0.0757576	Klk1b7-ps	+
chr7	51201032	C	CTGGCCGGTCGTGAGAACGCGTGTAAGAAGTTCT	214	7	1	Klk1b7-ps	+
chr7	51251248	T	TG	67.6	140	0.0214286	Klk1b11	+
chr7	51372173	ATGC	AAAAGCCGGGCGTGC,AAAAGCCGGGCGTCTGC,AAAAGCCGGGCGTCTATGC	112	89	0.0674157	Klk1b22	+
chr7	51506953	GAA	GA	214	20	0.8	2410002F23Rik	+
chr7	51562164	TAGAGAG	TAGAG	214	80	0.875	Clec11a	-
chr7	51611953	C	CCCCCCCCCCCCCCCCCCCCCCCC	78.5	29	0.206897	Shank1	+
chr7	51725953	GACACA	GACA	214	43	0.883721	Josd2	+
chr7	51725953	GACACA	GACA	214	43	0.883721	Josd2	+
chr7	51725953	GACACA	GACA	214	43	0.883721	Josd2	+
chr7	51725953	GACACA	GACA	214	43	0.883721	Josd2	+
chr7	51725953	GACACA	GACA	214	43	0.883721	Josd2	+
chr7	51755480	AT	A	214	44	1	Fam71e1	+
chr7	51763747	CAGAGAGA	CAGAGAGAGAGA	214	16	0.6875	Mybpc2	-
chr7	51767438	GCCCCCC	GCCCCC	72.5	10	1	Mybpc2	-
chr7	51771741	G	GT	214	81	0.975309	Mybpc2	-
chr7	51786580	G	GG	150	58	0.241379	Spib	-
chr7	51789219	TCCCC	TCCC	214	62	0.935484	Pold1	-
chr7	51886070	T	TCCGAATAGGCCTCACTCCTTGCGTCACATG	126	26	0.153846	Myh14	-
chr7	51886070	T	TCCGAATAGGCCTCACTCCTTGCGTCACATG	126	26	0.153846	Myh14	-
chr7	51886070	T	TCCGAATAGGCCTCACTCCTTGCGTCACATG	126	26	0.153846	Myh14	-
chr7	51887945	GGAGAGA	GGA	214	41	0.95122	Myh14	-
chr7	51887945	GGAGAGA	GGA	214	41	0.95122	Myh14	-
chr7	51887945	GGAGAGA	GGA	214	41	0.95122	Myh14	-
chr7	51888761	TAGC	TAGCATCCAGC	214	96	0.927083	Myh14	-
chr7	51888761	TAGC	TAGCATCCAGC	214	96	0.927083	Myh14	-
chr7	51888761	TAGC	TAGCATCCAGC	214	96	0.927083	Myh14	-
chr7	51894518	Tgcggggcggggcggggcggggc	Tgcggggcggggc	214	73	0.753425	Myh14	-
chr7	51894518	Tgcggggcggggcggggcggggc	Tgcggggcggggc	214	73	0.753425	Myh14	-
chr7	51894518	Tgcggggcggggcggggcggggc	Tgcggggcggggc	214	73	0.753425	Myh14	-
chr7	51965719	C	CGCC	214	123	0.837398	Izumo2	+
chr7	51994858	T	TC	214	16	1	Zfp473	-
chr7	52018440	GA	G	215	28	0.607143	Vrk3	+
chr7	52085567	CG	C	214	81	0.987654	Nup62-il4i1	+
chr7	52085567	CG	C	214	81	0.987654	Nup62	+
chr7	52085825	GAG	GAGGAGACGCTGGCCAAG	214	48	0.854167	Nup62-il4i1	+
chr7	52085825	GAG	GAGGAGACGCTGGCCAAG	214	48	0.854167	Nup62	+
chr7	52085931	CTTTT	CTTT	214	73	0.931507	Nup62-il4i1	+
chr7	52085931	CTTTT	CTTT	214	73	0.931507	Nup62	+
chr7	52086086	TGTCTA	TGTCTAGTCTA	214	41	0.853659	Nup62-il4i1	+
chr7	52086086	TGTCTA	TGTCTAGTCTA	214	41	0.853659	Nup62	+
chr7	52102087	CAAAAA	CAAAA	159	42	1	Tbc1d17	-
chr7	52109482	AGGGGGGG	AGGGGGGGGGGGG	203	12	0.583333	Akt1s1	+
chr7	52109482	AGGGGGGG	AGGGGGGGGGGGG	203	12	0.583333	Akt1s1	+
chr7	52116860	GCCCCC	GCCCC	192	126	0.928571	Pnkp	+
chr7	52122154	C	CA,CACA	20.5	52	0.634615	Ptov1	-
chr7	52152578	CCTCTCT	CCTCTCTCT	215	8	0.75	Fuz	+
chr7	52156715	GCCC	GCCCC	214	77	0.909091	Ap2a1	-
chr7	52156715	GCCC	GCCCC	214	77	0.909091	Ap2a1	-
chr7	52165202	T	TAGGGACACCGTG	196	17	0.823529	Ap2a1	-
chr7	52165202	T	TAGGGACACCGTG	196	17	0.823529	Ap2a1	-
chr7	52208224	TGG	TGGG	92	4	1	Tsks	+
chr7	52208224	TGG	TGGG	92	4	1	Tsks	+
chr7	52216116	GTTTTT	GTTTTTT	109	27	0.962963	Cpt1c	-
chr7	52216116	GTTTTT	GTTTTTT	109	27	0.962963	Cpt1c	-
chr7	52236939	ACCCCCCC	ACCCCCC	81.5	82	0.939024	Prmt1	-
chr7	52236939	ACCCCCCC	ACCCCCC	81.5	82	0.939024	Prmt1	-
chr7	52236939	ACCCCCCC	ACCCCCC	81.5	82	0.939024	Prmt1	-
chr7	52236939	ACCCCCCC	ACCCCCC	81.5	82	0.939024	Prmt1	-
chr7	52259042	CC	C	178	130	0.930769	Scaf1	-
chr7	52275640	GGGA	GA,GCCCACACACGGA,G	84.5	68	0.352941	Rras	+
chr7	52285954	AATAT	AAT	214	24	1	Prr12	-
chr7	52305508	AAG	AAGGAG	214	65	0.984615	Prr12	-
chr7	52378192	GAG	GAGAACCACAG	214	38	0.947368	Rps11	-
chr7	52382669	TT	T	214	112	0.553571	Rpl13a	-
chr7	52387677	Ggcagcagcagcagcagcag	Ggcagcagcagcagcag	214	53	0.773585	Flt3l	-
chr7	52403067	TGGGGGGGG	TGGGGGGGGGG	134	17	0.588235	Aldh16a1	-
chr7	52403441	AACACA	AACACACA	214	137	0.912409	Aldh16a1	-
chr7	52426202	ACCCCCCCCCC	ACCCCCCCCCCCC	149	218	0.614679	Slc17a7	+
chr7	52427613	TGGGG	TGGGGG	164	52	0.923077	Slc17a7	+
chr7	52439629	TG	TGG	214	13	1	Ccdc155	-
chr7	52448501	CGG	CG	214	83	0.963855	Ccdc155	-
chr7	52474603	GTT	GT	200	16	0.8125	Tead2	+
chr7	52490726	C	CCGTCTGCTCCTGTGCCCCA	214	15	0.933333	Cd37	-
chr7	52492335	CCCTC	CCCTCAACCTC	111	3	1	Cd37	-
chr7	52492506	CGGGGGG	CGGGGG	89.5	12	1	Cd37	-
chr7	52493837	A	ATCCCAGC	214	21	0.952381	Cd37	-
chr7	52559941	CGGGGGG	CGGGGG	98.5	86	0.930233	Trpm4	-
chr7	52560154	CA	CACACCCTGCCACGCCTA	214	67	0.701493	Trpm4	-
chr7	52591462	CGA	CGAAGATGAAGATGAAGA	214	16	0.75	Hrc	+
chr7	52622730	ATTTTTTTTTTTT	ATTTTTTTTTTTTTTT	214	218	0.738532	Mtag2	+
chr7	52622730	ATTTTTTTTTTTT	ATTTTTTTTTTTTTTT	214	218	0.738532	Mtag2	+
chr7	52622899	CAA	CA	214	86	0.965116	Mtag2	+
chr7	52622899	CAA	CA	214	86	0.965116	Mtag2	+
chr7	52623321	GAGAAG	GAG	214	49	0.938776	Lin7b	-
chr7	52642702	GA	GAAA	214	365	0.972603	Snrnp70	-
chr7	52670788	GCCC	GCC	214	326	0.98773	Ntf5	+
chr7	52710745	CCCCCATCCC	CCCCCATCCCCATCCC	214	39	0.846154	Gys1	+
chr7	52720545	GT	GTGACCCT	214	39	0.923077	Bax	-
chr7	52749461	TCAG	TCAGACCCAG	214	31	0.967742	Nucb1	-
chr7	52749461	TCAG	TCAGACCCAG	214	31	0.967742	Nucb1	-
chr7	52753756	CCTC	CCTCTC	214	213	0.976526	Nucb1	-
chr7	52753756	CCTC	CCTCTC	214	213	0.976526	Nucb1	-
chr7	52757106	G	GGTG	214	15	0.933333	Nucb1	-
chr7	52757106	G	GGTG	214	15	0.933333	Nucb1	-
chr7	52757134	G	GG	25.2	12	0.166667	Nucb1	-
chr7	52757134	G	GG	25.2	12	0.166667	Nucb1	-
chr7	52821289	C	CT	215	19	0.947368	Hsd17b14	+
chr7	52821586	GGTAGGAGGTGCTGAGGTAGCTGTAGGAGGTGCTGAGGTAGCTG	GGTAGGAGGTGCTGAGGTAGCTG	214	51	0.647059	Hsd17b14	+
chr7	52840606	CACTG	C	152	30	0.666667	Bcat2	+
chr7	52840606	CACTG	C	152	30	0.666667	Bcat2	+
chr7	52840606	CACTG	C	152	30	0.666667	Bcat2	+
chr7	52949590	CACGACGACGAC	CACGACGAC	214	33	0.909091	Ntn5	+
chr7	52949590	CACGACGACGAC	CACGACGAC	214	33	0.909091	Sec1	-
chr7	52959006	C	CACC,CA	61	8	0.875	Car11	+
chr7	52974881	TTTTCCTTTCC	TTTTCC	214	192	0.973958	Rpl18	+
chr7	52986813	GTGGAGTGGGGACCACTTTGTTTGGCCTGGAGTGG	GTGGAGTGG	208	6	1	Sult2b1	-
chr7	53048005	CGGGGGG	CGGGGGGG	142	78	0.846154	Lmtk3	+
chr7	53055760	TGGG	TGGGG	53.4	3	1	Lmtk3	+
chr7	53108755	T	TA	214	22	1	Grin2d	-
chr7	53138331	GTCTCTCTCTC	GTCTCTCTCTCTC	214	52	0.923077	Kdelr1	+
chr7	53142716	CCAGGCAGG	CCAGG	218	19	0.894737	Syngr4	-
chr7	53191908	CATCC	CC,C	57.5	6	0.666667	Ccdc114	+
chr7	53235228	C	CC	214	60	0.833333	Abcc6	-
chr7	53275875	TGG	TGGGG	214	26	1	Abcc6	-
chr7	53317129	TTCTCT	TTCTCTCT	214	70	0.985714	Nomo1	+
chr7	53317229	G	GTG	214	52	0.980769	Nomo1	+
chr7	53326109	GTG	GTGCCTGTCTCTTG	214	10	1	Nomo1	+
chr7	53393486	G	GGGGGCAGGGGGGGCACGGGGGG	83.5	18	0.333333	Abcc8	-
chr7	53393502	G	GGGCACAG	12.7	15	0.133333	Abcc8	-
chr7	53412465	AGACC	AGACCGACC	214	28	1	Abcc8	-
chr7	53433792	C	CATG	214	21	1	Abcc8	-
chr7	53456966	GCCCCCCCCCCC	GCCCCCCCCCC	15.6	24	0.625	Ush1c	-
chr7	53456966	GCCCCCCCCCCC	GCCCCCCCCCC	15.6	24	0.625	Ush1c	-
chr7	53456966	GCCCCCCCCCCC	GCCCCCCCCCC	15.6	24	0.625	Ush1c	-
chr7	53474804	ACCCCCCC	ACCCCCCCC	109	92	0.913043	Ush1c	-
chr7	53474804	ACCCCCCC	ACCCCCCCC	109	92	0.913043	Ush1c	-
chr7	53474804	ACCCCCCC	ACCCCCCCC	109	92	0.913043	Ush1c	-
chr7	53514774	TCTACCT	TAAGGGATCTGCGGCTACCT,TAAGGGATCTGCGGCATGGGTAATCCCTCTACCT,TAAGGGATCTGCGGCATGGGTAATCCCTACCT	71.2	16	0.3125	Otog	+
chr7	53521379	TGGGG	TGGGGG	118	23	0.913043	Otog	+
chr7	53532899	AGGGG	AGGGGG	214	56	0.910714	Otog	+
chr7	53539076	TGG	TGGG	214	34	0.411765	Otog	+
chr7	53560560	GCCC	GCCCC	214	21	0.952381	Otog	+
chr7	71879597	Ctgtgtgtgtgtgtgtgtgtgtgtgtgtgtgtgtg	Ctgtgtgtgtgtgtgtgtgtgtgtgtgtgtgtg	75.5	33	0.121212	Apba2	+
chr7	97342847	T	TT,TTTTT	13.7	58	0.0689655	Picalm	+
chr7	97342847	T	TT,TTTTT	13.7	58	0.0689655	Picalm	+
chr7	97342847	T	TT,TTTTT	13.7	58	0.0689655	Picalm	+
chr7	97342847	T	TT,TTTTT	13.7	58	0.0689655	Picalm	+
chr7	97342847	T	TT,TTTTT	13.7	58	0.0689655	Picalm	+
chr7	97342847	T	TT,TTTTT	13.7	58	0.0689655	Picalm	+
chr7	107603881	A	AG	214	74	0.932432	C2cd3	+
chr7	130268155	tg	tTTTTTTTTTTTTTTTTTTTTTg	186	37	0.324324	Tnrc6a	+
chr7	134950919	tgagagagagagagagagagagagagagagagag	tgagagagagagagagagagagagagagagag	104	51	0.156863	Stx1b	-
chr7	137745341	tc	t,tTc	47.5	82	0.182927	Tacc2	+
chr7	137745341	tc	t,tTc	47.5	82	0.182927	Tacc2	+
chr7	147109675	TCCCCCC	TCCCCC	133	46	0.978261	Kndc1	+
chr7	148040285	TGT	TTGT	21.5	40	0.15	Bet1l	-
chr7	148879258	GAAGATCAAGATCAA	GAAGATCAA	214	65	0.892308	Muc2	+
chr7	150682964	Gcacacacacacacacacacacacacacacacacacacacacacacacaca	Gcacacacacacacacacacacacacacacacacacacacacacacaca	38.5	40	0.15	Slc22a18	+
chr7	150682964	Gcacacacacacacacacacacacacacacacacacacacacacacacaca	Gcacacacacacacacacacacacacacacacacacacacacacacaca	38.5	40	0.15	Slc22a18	+
chr8	12429967	CGGGGGGGGGG	CGGGGGGGGG	40.5	27	0.814815	Gm5607	+
chr8	27273316	AG	A	100	50	0.16	Thap1	+
chr8	34976779	cac	c	50.5	16	0.1875	Rbpms	-
chr8	34976779	cac	c	50.5	16	0.1875	Rbpms	-
chr8	34976779	cac	c	50.5	16	0.1875	Rbpms	-
chr8	47020385	TC	TCTCCGC	214	63	0.968254	Ccdc110	+
chr8	47047812	TAA	TA	195	11	0.909091	1700029J07Rik	-
chr8	47065662	C	CTAACA	214	41	0.902439	Ufsp2	+
chr8	49427588	TT	T	214	75	0.92	Tenm3	-
chr8	49427588	TT	T	214	75	0.92	Tenm3	-
chr8	55610345	CAAA	CAAAA	214	53	0.90566	Spcs3	-
chr8	55770906	GTTTTTTTTTTTT	GTTTTTTTTTTT	36.5	42	0.761905	Wdr17	-
chr8	55770906	GTTTTTTTTTTTT	GTTTTTTTTTTT	36.5	42	0.761905	Wdr17	-
chr8	58483910	T	TTT	214	148	0.831081	Glra3	+
chr8	58777143	T	TC	13.6	18	1	Hpgd	+
chr8	59011629	C	CCGC	214	60	0.166667	BC088983	-
chr8	59070198	GA	G	214	150	0.973333	Fbxo8	+
chr8	71317904	CAAAAA	CAAAAAA	91.5	12	1	Ints10	+
chr8	71326192	AATGAT	AAT	214	112	0.973214	Ints10	+
chr8	71326932	AGC	AGCATCCTATAACCCTGC	214	45	0.8	Ints10	+
chr8	72332738	AGGGGGGGGG	AGGGGGGGGGG	18.6	8	0.875	Gmip	+
chr8	72340853	AGT	AGTGACCTGT	214	66	0.878788	Gmip	+
chr8	72341598	ACTCT	ACT	214	86	0.453488	Gmip	+
chr8	72409883	TCCCCCCC	TCCCCCC	74.5	37	1	Cilp2	-
chr8	72410204	CC	CCGC	214	41	0.95122	Cilp2	-
chr8	72622098	GGAGAGAGAGAGAGAGA	GGAGAGAGAGAGAGAGAGA	214	77	0.662338	Ncan	-
chr8	72656291	GTTT	GTTTT	214	55	1	Nr2c2ap	+
chr8	72656291	GTTT	GTTTT	214	55	1	Nr2c2ap	+
chr8	72656291	GTTT	GTTTT	214	55	1	Rfxank	-
chr8	72656291	GTTT	GTTTT	214	55	1	Rfxank	-
chr8	72690081	GAGCGTTAGCGTTAGCGT	GAGCGTTAGCGT	214	133	0.857143	Mef2b	+
chr8	72690081	GAGCGTTAGCGTTAGCGT	GAGCGTTAGCGT	214	133	0.857143	Mef2b	+
chr8	72760569	GAAAAAAAAAA	GAAAAAAAAAAA	32.5	104	0.798077	Sugp2	+
chr8	72760569	GAAAAAAAAAA	GAAAAAAAAAAA	32.5	104	0.798077	Sugp2	+
chr8	72815069	ACCCC	ACCCCC	214	54	0.833333	Homer3	+
chr8	72815069	ACCCC	ACCCCC	214	54	0.833333	Homer3	+
chr8	72846418	TCTCT	TCTCTACTCT	214	40	0.975	Lass1	+
chr8	72846418	TCTCT	TCTCTACTCT	214	40	0.975	Gdf1	+
chr8	72847367	Cgagtgagtgagtgagtgagtgag	Cgagtgagtgagtgag	214	61	0.803279	Lass1	+
chr8	72847367	Cgagtgagtgagtgagtgagtgag	Cgagtgagtgagtgag	214	61	0.803279	Gdf1	+
chr8	72856864	AGG	AG	214	61	0.934426	Upf1	-
chr8	72856864	AGG	AG	214	61	0.934426	Upf1	-
chr8	72903499	AGGGGGGG	AGGGGGG	107	47	0.893617	Comp	+
chr8	72932741	CGGG	CGG	206	12	1	Crtc1	-
chr8	72975322	AGCCAGG	AGCCAGGCCAGG	214	40	0.95	Klhl26	-
chr8	72975322	AGCCAGG	AGCCAGGCCAGG	214	40	0.95	Klhl26	-
chr8	73022474	CAA	CAAA	214	41	0.926829	Crlf1	+
chr8	73122857	CTT	CT	214	75	0.96	Ssbp4	-
chr8	73123229	ga	g	214	52	1	Ssbp4	-
chr8	73123401	AA	A	214	49	0.938776	Ssbp4	-
chr8	73176435	AGGGGGGGG	AGGGGGG	214	44	0.886364	Pgpep1	-
chr8	73270158	AGGG	AGG	214	119	0.957983	Pde4c	+
chr8	73288662	TGG	TG	214	135	0.940741	Ifi30	-
chr8	73294242	G	GTCC	48.5	48	0.958333	Pik3r2	-
chr8	73372238	TAA	TA	210	23	0.956522	Kcnn1	-
chr8	73787012	GACACA	GACA	214	52	0.923077	Haus8	-
chr8	73787012	GACACA	GACA	214	52	0.923077	Haus8	-
chr8	73872810	ATGCTCCCCAGCAGCTCCCTGGAGGTTAGCCCAGTGCTCCCCAGCAGCTCCCTGGA	ATGCTCCCCAGCAGCTCCCTGGA	214	80	0.625	Myo9b	+
chr8	73872810	ATGCTCCCCAGCAGCTCCCTGGAGGTTAGCCCAGTGCTCCCCAGCAGCTCCCTGGA	ATGCTCCCCAGCAGCTCCCTGGA	214	80	0.625	Myo9b	+
chr8	73872810	ATGCTCCCCAGCAGCTCCCTGGAGGTTAGCCCAGTGCTCCCCAGCAGCTCCCTGGA	ATGCTCCCCAGCAGCTCCCTGGA	214	80	0.625	Myo9b	+
chr8	73874788	ACTCTC	ACTCTCTC	214	91	0.945055	Myo9b	+
chr8	73874788	ACTCTC	ACTCTCTC	214	91	0.945055	Myo9b	+
chr8	73874788	ACTCTC	ACTCTCTC	214	91	0.945055	Myo9b	+
chr8	73878482	cgtgtgtgtgtgtgtgtgtgtgtgtgtgtgt	cGTGTGTGTGTGTGTGTGTGTGTgtgtgtgtgtgtgtgtgtgtgtgtgtgtgt	214	20	0.55	Myo9b	+
chr8	73878482	cgtgtgtgtgtgtgtgtgtgtgtgtgtgtgt	cGTGTGTGTGTGTGTGTGTGTGTgtgtgtgtgtgtgtgtgtgtgtgtgtgtgt	214	20	0.55	Myo9b	+
chr8	73878482	cgtgtgtgtgtgtgtgtgtgtgtgtgtgtgt	cGTGTGTGTGTGTGTGTGTGTGTgtgtgtgtgtgtgtgtgtgtgtgtgtgtgt	214	20	0.55	Myo9b	+
chr8	73883182	GCTCCTGAGGAATAGCCTC	GCTC	214	22	0.954545	Myo9b	+
chr8	73883182	GCTCCTGAGGAATAGCCTC	GCTC	214	22	0.954545	Myo9b	+
chr8	73883182	GCTCCTGAGGAATAGCCTC	GCTC	214	22	0.954545	Myo9b	+
chr8	73926816	GGG	GGGGACCGG	214	35	0.971429	Babam1	+
chr8	73993282	CT	C	147	26	0.884615	Dda1	+
chr8	74002788	ACCCCC	ACCCC	177	54	0.981481	Ano8	-
chr8	74007098	TCC	TC	214	96	0.979167	Ano8	-
chr8	74014928	GCTC	G	215	37	0.513514	Gtpbp3	+
chr8	74081817	TGGGGGGG	TGGGGGG	43.5	8	1	Tmem221	-
chr8	74160377	AGGG	AGGGG	214	58	0.775862	Unc13a	-
chr8	74167082	CAGAGAGAG	CAGAGAGAGAG	214	72	0.861111	Unc13a	-
chr8	74173700	TCCCCCCCCCCC	TCCCCCCCC	147	43	0.953488	Unc13a	-
chr8	74174618	A	AC	214	34	0.970588	Unc13a	-
chr8	74175789	G	GT	122	71	1	Unc13a	-
chr8	74179378	ACCCCCCCC	ACCCCCCCCCCCC	166	37	0.756757	Unc13a	-
chr8	74181876	AGAC	AGACGAGTGTGGAC	214	40	0.925	Unc13a	-
chr8	74186351	GGGAGCAGGAGC	GGGAGCAGGAGCAGGAGC	214	93	0.88172	Unc13a	-
chr8	74189166	GT	G	63.5	51	0.0980392	Unc13a	-
chr8	74203453	C	CCC,CCCC	194	34	0.5	Jak3	+
chr8	74203453	C	CCC,CCCC	194	34	0.5	Jak3	+
chr8	74204043	CGACCCCATCCACCCCCCT	C,CCCCCCCCACAAGTGGAGGACCCCATCCACCCCCCT,CCCCCCCCACAAGTGGAGGTGGGAAGGAGGACCCCATCCACCCCCCT	92.5	25	0.44	Jak3	+
chr8	74204043	CGACCCCATCCACCCCCCT	C,CCCCCCCCACAAGTGGAGGACCCCATCCACCCCCCT,CCCCCCCCACAAGTGGAGGTGGGAAGGAGGACCCCATCCACCCCCCT	92.5	25	0.44	Jak3	+
chr8	74236205	GCACA	GCA	214	64	0.9375	Fcho1	-
chr8	74236205	GCACA	GCA	214	64	0.9375	Fcho1	-
chr8	74238094	GGGCCCCTCTTGGCCCCTC	GGGCCCCTC	214	23	0.826087	Fcho1	-
chr8	74238094	GGGCCCCTCTTGGCCCCTC	GGGCCCCTC	214	23	0.826087	Fcho1	-
chr8	74242178	TGGC	TGGCCTCGGC	214	47	0.93617	Fcho1	-
chr8	74242178	TGGC	TGGCCTCGGC	214	47	0.93617	Fcho1	-
chr8	74489854	TAAGTGCT	T	214	44	0.477273	Zfp961	+
chr8	74513904	GGGG	GAAAAAAACAATAGGG,GAAAAAAACAATAGTTAAGGG,GAAAAAAACAATAGTTGGG	63.2	54	0.0740741	Cyp4f18	-
chr8	74519760	TCCCCC	TCCCCCC	122	57	0.929825	Cyp4f18	-
chr8	74582545	TCCC	TCC	214	113	0.929204	Olfr372	+
chr8	74667479	TA	TAA	214	24	1	Tpm4	+
chr8	74701586	CCT	CCTAGGTCT	214	36	0.833333	Rab8a	+
chr8	74722365	GTCTTC	GTCTTCTTC	214	11	0.909091	Hsh2d	+
chr8	74724723	TCCCC	TCCC	205	43	0.906977	Hsh2d	+
chr8	74920118	TCCCC	TCCC	214	69	0.956522	Eps15l1	-
chr8	74920118	TCCCC	TCCC	214	69	0.956522	Eps15l1	-
chr8	74949646	A	AA,AAA	31.6	41	0.170732	Calr3	-
chr8	74949646	A	AA,AAA	31.6	41	0.170732	Calr3	-
chr8	74958787	CAAAAAAA	CAAAAAAAA	72.5	70	0.885714	Calr3	-
chr8	74958787	CAAAAAAA	CAAAAAAAA	72.5	70	0.885714	Calr3	-
chr8	74985955	acctgga	a	214	122	0.770492	Cherp	-
chr8	74986020	AATGGGGCATGGGCA	AATGGGGCATGGGCATGGGGCATGGGCA	214	140	0.85	Cherp	-
chr8	75180913	GAAAA	GAAA	87.5	29	0.931034	Nwd1	+
chr8	75181112	CTTTTTT	CTTTTT	91.5	23	0.956522	Nwd1	+
chr8	75228719	TCCCCCCCCCC	TCCCCCCCCCCC	31.5	140	0.792857	Nwd1	+
chr8	77593053	Gcctgcccctgcccctgcccct	GCCTGCCCCTGCCcctgcccctgcccctgcccct	172	10	0.5	Tom1	+
chr8	77593053	Gcctgcccctgcccctgcccct	GCCTGCCCCTGCCcctgcccctgcccctgcccct	172	10	0.5	Tom1	+
chr8	77622644	ATGTCTTGTCTTGTCTT	ATGTCTTGTCTTGTCTTGTCTT	170	4	1	Hmox1	+
chr8	79774800	ACCCCCC	ACCCCC	88.5	17	0.882353	Arhgap10	-
chr8	84414586	CAA	CA	214	25	1	Inpp4b	+
chr8	85293193	T	TA	214	147	0.965986	Zfp330	-
chr8	85293314	GTA	GTACATATA	214	95	0.863158	Zfp330	-
chr8	85788694	GC	G	214	31	0.483871	Tbc1d9	+
chr8	85788694	GC	G	214	31	0.483871	Tbc1d9	+
chr8	85853047	TAAAAAAAAAAAAAAA	TAAAAAAAAAAAA	167	51	0.72549	Elmod2	-
chr8	85853047	TAAAAAAAAAAAAAAA	TAAAAAAAAAAAA	167	51	0.72549	Elmod2	-
chr8	85854985	ATTTT	ATT	214	49	0.979592	Elmod2	-
chr8	85854985	ATTTT	ATT	214	49	0.979592	Elmod2	-
chr8	85892816	GACAACA	GACA	214	100	0.95	4933434I20Rik	+
chr8	85934460	AGCC	AGCCTGGTCTGGCCTGTGCCGGCC	214	29	0.758621	Clgn	+
chr8	86096267	ACCCAGCCCCAGCCCCAGC	ACCCAGCCCCAGCCCCAGCCCCAGCCCCAGC	214	16	0.75	Tecr	-
chr8	86096267	ACCCAGCCCCAGCCCCAGC	ACCCAGCCCCAGCCCCAGCCCCAGCCCCAGC	214	16	0.75	Tecr	-
chr8	86187777	ACTG	ACTGATAAAACCTG	214	28	0.857143	Gipc1	+
chr8	86197496	AGGGG	AGGG	214	66	0.909091	Pkn1	-
chr8	86197496	AGGGG	AGGG	214	66	0.909091	Pkn1	-
chr8	86253470	GTCTCT	GTCT	186	9	0.777778	Cd97	-
chr8	86253470	GTCTCT	GTCT	186	9	0.777778	Cd97	-
chr8	86253470	GTCTCT	GTCT	186	9	0.777778	Cd97	-
chr8	86253470	GTCTCT	GTCT	186	9	0.777778	Cd97	-
chr8	86257304	GG	G	84.5	41	0.780488	Cd97	-
chr8	86257304	GG	G	84.5	41	0.780488	Cd97	-
chr8	86257304	GG	G	84.5	41	0.780488	Cd97	-
chr8	86257304	GG	G	84.5	41	0.780488	Cd97	-
chr8	86463640	ACCCCCC	ACCCCC	170	181	0.917127	Lphn1	+
chr8	86558060	CA	C	214	67	0.850746	Il27ra	-
chr8	86606529	CTGTTTGTT	CTGTT	214	18	1	Rfx1	+
chr8	86615017	TATCAT	TAT	214	61	0.901639	Rfx1	+
chr8	86619499	CCT	C	214	163	0.969325	Rfx1	+
chr8	86622210	A	AA	131	55	0.0909091	Dcaf15	-
chr8	86622445	TCACCACC	TCACC	214	57	0.894737	Dcaf15	-
chr8	86626631	GGGCCT	GGGCCTGCTGAAAGAGAAGGCCT	214	22	0.863636	Dcaf15	-
chr8	86654417	CCTCTC	CCTCTCTC	214	76	0.947368	Podnl1	+
chr8	86657203	ACC	ACCTACCCGCC	92.5	8	0.375	Cc2d1a	-
chr8	86658768	AGCTC	AGCTCGCTC	214	64	0.3125	Cc2d1a	-
chr8	86662600	TGGGGGGGGG	TGGGGGGGG	49.5	82	0.926829	Cc2d1a	-
chr8	86691476	GCAG	GCAGGGCAGCAGCAGCCAG	214	18	0.944444	4930432K21Rik	+
chr8	86691476	GCAG	GCAGGGCAGCAGCAGCCAG	214	18	0.944444	4930432K21Rik	+
chr8	86748205	ACCCACCTA	A	214	23	1	Zswim4	-
chr8	86750754	ACACTCAGTATCCAGGCCA	ACA	214	34	0.911765	Zswim4	-
chr8	86770641	ACT	ACTTCTTCT	214	87	0.862069	D8Ertd738e	-
chr8	86778281	G	GATCCAGA	214	27	0.777778	Mri1	-
chr8	86782837	AGGG	AGG	214	26	0.923077	Ccdc130	-
chr8	87093789	CC	CCCGTC	214	171	0.94152	Cacna1a	+
chr8	87093789	CC	CCCGTC	214	171	0.94152	Cacna1a	+
chr8	87093789	CC	CCCGTC	214	171	0.94152	Cacna1a	+
chr8	87093789	CC	CCCGTC	214	171	0.94152	Cacna1a	+
chr8	87157081	G	GTA	214	80	0.9875	Cacna1a	+
chr8	87157081	G	GTA	214	80	0.9875	Cacna1a	+
chr8	87157081	G	GTA	214	80	0.9875	Cacna1a	+
chr8	87157081	G	GTA	214	80	0.9875	Cacna1a	+
chr8	87157288	TTCTGGCCTCTGGCCTCTG	TTCTGGCCTCTG	214	46	0.869565	Cacna1a	+
chr8	87157288	TTCTGGCCTCTGGCCTCTG	TTCTGGCCTCTG	214	46	0.869565	Cacna1a	+
chr8	87157288	TTCTGGCCTCTGGCCTCTG	TTCTGGCCTCTG	214	46	0.869565	Cacna1a	+
chr8	87157288	TTCTGGCCTCTGGCCTCTG	TTCTGGCCTCTG	214	46	0.869565	Cacna1a	+
chr8	87213283	ggtg	gGTGTgtg	214	14	0.785714	Trmt1	+
chr8	87213283	ggtg	gGTGTgtg	214	14	0.785714	Trmt1	+
chr8	87213283	ggtg	gGTGTgtg	214	14	0.785714	Trmt1	+
chr8	87295648	TAAAA	TAAAAA	89.5	8	0.875	Nfix	-
chr8	87295648	TAAAA	TAAAAA	89.5	8	0.875	Nfix	-
chr8	87295648	TAAAA	TAAAAA	89.5	8	0.875	Nfix	-
chr8	87366828	AG	AGG	214	217	0.963134	Calr	-
chr8	87439566	T	TG	214	143	0.958042	Mast1	-
chr8	87481845	GCC	GC	214	42	1	Rnaseh2a	-
chr8	87517036	GAGTT	GT	214	28	0.928571	Hook2	+
chr8	87517036	GAGTT	GT	214	28	0.928571	Hook2	+
chr8	87534752	A	AAGGTCATGAAAGGTGTTGAATGC	197	5	1	Best2	-
chr8	87534752	A	AAGGTCATGAAAGGTGTTGAATGC	197	5	1	Best2	-
chr8	87535193	CGGGGGGGGGGG	CGGGGGGG	214	22	0.772727	Best2	-
chr8	87535193	CGGGGGGGGGGG	CGGGGGGG	214	22	0.772727	Best2	-
chr8	87543573	TGGGGGGG	TGGGGGGGG	87.5	38	0.868421	Asna1	-
chr8	87586068	CA	CAA	214	57	0.982456	Fbxw9	+
chr8	87597160	AGGGGGGG	AGGGGGGGGGGG	214	65	0.676923	Dhps	+
chr8	87604883	AAAGAAG	AAAG	214	134	0.970149	BC056474	+
chr8	87612392	A	ATTGC,ATTGCCTTTT,ATTGCCTTTTCAT	17.5	9	0.333333	Man2b1	+
chr8	87617780	G	GGGGGA	214	9	1	Man2b1	+
chr8	87636078	A	AACTGTAGTAA	214	60	0.7	Zfp791	-
chr8	87860248	C	CT	107	45	1	Mylk3	-
chr8	87866524	AAAGAA	AAAGAAGAA	214	24	0.833333	Mylk3	-
chr8	87879026	G	GGCTTCCAG	159	36	0.138889	Mylk3	-
chr8	87884483	A	ATAAATA	172	36	0.333333	Mylk3	-
chr8	88040150	C	CC	214	100	0.93	Gpt2	+
chr8	88043318	CGG	CGGG	214	44	1	Gpt2	+
chr8	88063905	GAGC	GCTGCTTAAGC,GCTGCTTAAGGAGC	66.2	12	0.25	Dnaja2	-
chr8	88064387	CAAAAA	CAAAA	120	20	0.95	Dnaja2	-
chr8	88077878	TC	T	214	113	0.964602	Dnaja2	-
chr8	88187215	GAAAAAA	GAAAAAAA	148	62	0.83871	Neto2	-
chr8	88246675	CT	CTGT	130	3	1	Itfg1	-
chr8	88288318	GAAAAAAAAAAAAAAA	GAAAAAAAAAAA	120	18	0.666667	Itfg1	-
chr8	89048548	CTG	CTGGACTGTG	214	14	0.928571	Abcc12	-
chr8	90680330	Attatttatttatttatttatttatttat	ATTATttatttatttatttatttatttatttat	214	20	0.75	Heatr3	+
chr8	90682183	AG	ACTG,AGACATTACTG	193	18	0.888889	Heatr3	+
chr8	90834401	AC	ACC	214	91	0.978022	Adcy7	+
chr8	90834401	AC	ACC	214	91	0.978022	Adcy7	+
chr8	90834401	AC	ACC	214	91	0.978022	Adcy7	+
chr8	90834401	AC	ACC	214	91	0.978022	Adcy7	+
chr8	90836079	A	AG	192	15	0.866667	Adcy7	+
chr8	90836079	A	AG	192	15	0.866667	Adcy7	+
chr8	90836079	A	AG	192	15	0.866667	Adcy7	+
chr8	90836079	A	AG	192	15	0.866667	Adcy7	+
chr8	90842794	TTTcctcctccctcctccctcctccctcctccctcctccctcc	Ttccctcctccctcctccctcc	214	70	0.971429	Adcy7	+
chr8	90842794	TTTcctcctccctcctccctcctccctcctccctcctccctcc	Ttccctcctccctcctccctcc	214	70	0.971429	Adcy7	+
chr8	90842794	TTTcctcctccctcctccctcctccctcctccctcctccctcc	Ttccctcctccctcctccctcc	214	70	0.971429	Adcy7	+
chr8	90842794	TTTcctcctccctcctccctcctccctcctccctcctccctcc	Ttccctcctccctcctccctcc	214	70	0.971429	Adcy7	+
chr8	90849971	CTGCAGCTCCTGGTTGTTTTGCAGCTCCTG	CTGCAGCTCCTG	214	20	0.9	Adcy7	+
chr8	90849971	CTGCAGCTCCTGGTTGTTTTGCAGCTCCTG	CTGCAGCTCCTG	214	20	0.9	Adcy7	+
chr8	90849971	CTGCAGCTCCTGGTTGTTTTGCAGCTCCTG	CTGCAGCTCCTG	214	20	0.9	Adcy7	+
chr8	90849971	CTGCAGCTCCTGGTTGTTTTGCAGCTCCTG	CTGCAGCTCCTG	214	20	0.9	Adcy7	+
chr8	90857822	CC	C	214	48	0.979167	Brd7	-
chr8	91046142	CGGGGGGG	CGGGGGGGGGGGGG	214	29	0.37931	Nkd1	+
chr8	91199444	G	GGGGGG	214	25	0.48	Nod2	+
chr8	91208442	G	GA	197	152	0.940789	Nod2	+
chr8	91246964	CTTTTTTT	CTTTTTT	46.5	17	0.941176	Cyld	+
chr8	91246964	CTTTTTTT	CTTTTTT	46.5	17	0.941176	Cyld	+
chr8	91246964	CTTTTTTT	CTTTTTT	46.5	17	0.941176	Cyld	+
chr8	91246964	CTTTTTTT	CTTTTTT	46.5	17	0.941176	Cyld	+
chr8	91255758	TGGG	TGGGGGAAGGG	214	16	0.75	Cyld	+
chr8	91255758	TGGG	TGGGGGAAGGG	214	16	0.75	Cyld	+
chr8	91255758	TGGG	TGGGGGAAGGG	214	16	0.75	Cyld	+
chr8	91255758	TGGG	TGGGGGAAGGG	214	16	0.75	Cyld	+
chr8	92798490	ACAC	AAAAACAC	212	174	0.356322	Tox3	-
chr8	98060546	TTGTGTGTGTGTGTGTGTG	TTGTGTGTGTGTGTGTG	34.5	19	0.157895	Ccdc113	+
chr8	106705933	TCC	TC	214	110	0.972727	Bean1	+
chr8	106705933	TCC	TC	214	110	0.972727	Bean1	+
chr8	106705933	TCC	TC	214	110	0.972727	Bean1	+
chr9	7465083	TG	TGG	214	134	0.955224	Mmp1a	+
chr9	45200373	CGGGGGGGGGGGG	CGGGGGGGGGGGGGGGGGG	85.4	7	0.428571	Fxyd6	+
chr9	66281870	T	TTT	110	114	0.0526316	Herc1	+
chr9	67243219	aca	a	64.5	102	0.0882353	Tln2	-
chr9	67813243	CATATATATATATATATA	CATATATATATATATA	97.5	50	0.18	Vps13c	+
chr9	79449035	Aatatatatatatatatata	Aatatatatatatatata	39.5	29	0.172414	Col12a1	-
chr9	79941330	tct	t	33.5	51	0.0980392	Senp6	+
chr9	85739108	T	TT	29.5	93	0.11828	Tpbg	+
chr9	85739108	T	TT	29.5	93	0.11828	Tpbg	+
chr9	99375190	ggtgtgtgtgtgtgtgtgtgtgtgtgtgtg	ggtgtgtgtgtgtgtgtgtgtgtgtgtg	217	62	0.241935	Nme9	+
chr9	105836537	GAAA	GAA	214	125	0.968	Col6a5	-
chr9	110594901	Ctgtgtgtgtgtgtgtgtgtgtgtgtgtgtgtgtgtgtg	CTGtgtgtgtgtgtgtgtgtgtgtgtgtgtgtgtgtgtgtg	64.5	27	0.111111	Ccdc12	+
chr9	119291462	Cgtgtgtgtgtgtgtgtgtgtgtgtgtgtgtgtgtgtgt	Cgtgtgtgtgtgtgtgtgtgtgtgtgtgtgtgtgtgt	44.5	40	0.1	Xylb	+
chr9	119291462	Cgtgtgtgtgtgtgtgtgtgtgtgtgtgtgtgtgtgtgt	Cgtgtgtgtgtgtgtgtgtgtgtgtgtgtgtgtgtgt	44.5	40	0.1	Xylb	+
chr9	119851851	TGGGG	TGGGGGGGGGGGGGGGGGGTGGGGGGGGGGGG	97.5	7	0.428571	Ttc21a	+
chr9	123732405	ATTCTTC	ATTC	214	88	0.965909	Fyco1	-
chr9	123732405	ATTCTTC	ATTC	214	88	0.965909	Fyco1	-
chrX	46847908	gctctctctctctctctctctctctct	gctctctctctctctctctctctct	108	37	0.162162	Arhgap36	+
chrX	50994072	TCC	TCCC	217	97	0.42268	4933416I08Rik	+
chrX	54641845	AGA	AA	72.5	138	0.195652	Rbmx	-
chrX	54641845	AGA	AA	72.5	138	0.195652	Rbmx	-
chrX	54641845	AGA	AA	72.5	138	0.195652	Rbmx	-
chrX	57320428	Ttaaataaataaataaataaataaataaataaataaataaataaataaa	Ttaaataaataaataaataaataaataaataaataaataaataaa	214	22	0.5	Mcf2	-
chrX	98868839	T	TTT	26.5	15	0.133333	Ogt	+
chrX	100099195	Tgagagagagagagagagagagagagagagagagagagagagagagaga	TGAgagagagagagagagagagagagagagagagagagagagagagagaga	171	46	0.195652	Dmrtc1a	-
chrX	100099195	Tgagagagagagagagagagagagagagagagagagagagagagagaga	TGAgagagagagagagagagagagagagagagagagagagagagagagaga	171	46	0.195652	Dmrtc1a	-
chrX	100099195	Tgagagagagagagagagagagagagagagagagagagagagagagaga	TGAgagagagagagagagagagagagagagagagagagagagagagagaga	171	46	0.195652	Dmrtc1a	-
chrX	104873883	T	TT	64.5	46	0.173913	Tbx22	+
chrX	104873883	T	TT	64.5	46	0.173913	Tbx22	+
chrX	166416845	GAA	GAAAA	217	138	0.710145	G530011O06Rik	-
chrX	166416845	GAA	GAAAA	217	138	0.710145	Mid1	+
chrX	166416845	GAA	GAAAA	217	138	0.710145	Mid1	+
chrX	166424882	CCCTAG	CCCTAGCCTAG	217	31	0.741935	Mid1	+
chrX	166424882	CCCTAG	CCCTAGCCTAG	217	31	0.741935	Mid1	+

## Sheet: Fhit-- 4 wk DMBA
Chrom	INDEL Location	REF Allele	ALT Allele	QUAL Score	Reading Depth	INDEL Frequency	Overlapping Gene	Overlapping Gene Orientation
chr1	21281336	tct	t	27.5	55	0.0727273	Gm4956	-
chr1	45397557	T	TT	10.8	89	0.123596	Col3a1	+
chr1	45478853	AG	A	40.5	66	0.19697	Col5a2	-
chr1	45478872	a	aA, aAAAAAAAAAAAAAAAA	37.5	56	0.178571	Col5a2	-
chr1	46245564	Tacacacacacacacacacacacacacacacacacacac	Tacacacacacacacacacacacacacacacacacac	34.5	49	0.0816327	Dnahc7b	+
chr1	53324634	tacacacacacacacacacacaca	tacacacacacacacacacaca	30.5	51	0.0980392	Pms1	-
chr1	54338649	Gtctctctctctctctctctctctctctctctctctctctctctctctctc	Gtctctctctctctctctctctctctctctctctctctctctctctctc	19.5	62	0.0645161	Ccdc150	+
chr1	74931812	TGGGGGG	TGGGGGGG	54.5	12	0.75	Fev	-
chr1	75189163	CGGGGG	CGGGG	155	52	0.961538	Ankzf1	+
chr1	75189163	CGGGGG	CGGGG	155	52	0.961538	Ankzf1	+
chr1	75189163	CGGGGG	CGGGG	155	52	0.961538	Ankzf1	+
chr1	75189163	CGGGGG	CGGGG	155	52	0.961538	Ankzf1	+
chr1	80572530	Gacacacacacacacacacacacacacacacacacacacacacaca	Gacacacacacacacacacacacacacacacacacacacacaca	44.5	67	0.104478	Dock10	-
chr1	87541142	T	TGTTTTT	154	90	0.344444	Sp140	+
chr1	87541156	T	TTTTTTT	26.5	87	0.091954	Sp140	+
chr1	90108570	AGA	A	217	683	0.691069	Ugt1a5	+
chr1	90108570	AGA	A	217	683	0.691069	Ugt1a2	+
chr1	90108570	AGA	A	217	683	0.691069	Ugt1a1	+
chr1	90108570	AGA	A	217	683	0.691069	Ugt1a10	+
chr1	90108570	AGA	A	217	683	0.691069	Ugt1a9	+
chr1	90108570	AGA	A	217	683	0.691069	Ugt1a7c	+
chr1	90108570	AGA	A	217	683	0.691069	Ugt1a6b	+
chr1	90108570	AGA	A	217	683	0.691069	Ugt1a6a	+
chr1	90112733	TTCATCA	TTCA	186	77	0.285714	Ugt1a5	+
chr1	90112733	TTCATCA	TTCA	186	77	0.285714	Ugt1a2	+
chr1	90112733	TTCATCA	TTCA	186	77	0.285714	Ugt1a1	+
chr1	90112733	TTCATCA	TTCA	186	77	0.285714	Ugt1a10	+
chr1	90112733	TTCATCA	TTCA	186	77	0.285714	Ugt1a9	+
chr1	90112733	TTCATCA	TTCA	186	77	0.285714	Ugt1a7c	+
chr1	90112733	TTCATCA	TTCA	186	77	0.285714	Ugt1a6b	+
chr1	90112733	TTCATCA	TTCA	186	77	0.285714	Ugt1a6a	+
chr1	90128832	GCCC	GC	123	237	0.151899	Heatr7b1	+
chr1	90134488	TACTGTAAAGAT	T	105	298	0.11745	Heatr7b1	+
chr1	90144314	t	tTTCTCTCT	217	173	0.196532	Heatr7b1	+
chr1	90147996	CTTGG	CTTGGATTGG	217	142	0.732394	Heatr7b1	+
chr1	90152742	T	TT	217	367	0.307902	Heatr7b1	+
chr1	90155689	tG, tTTTGGCCCCAAAAAAAG	t, tTG	43.4	104	0.105769	Heatr7b1	+
chr1	90155689	tG, tTTTGGCCCCAAAAAAAG	t, tTG	43.4	104	0.105769	Hjurp	-
chr1	90163100	T	TT	217	448	0.330357	A730008H23Rik	-
chr1	90163100	T	TT	217	448	0.330357	Hjurp	-
chr1	90163100	T	TT	217	448	0.330357	6430706D22Rik	-
chr1	92672330	AC	A	125	26	0.692308	Col6a3	-
chr1	92672330	AC	A	125	26	0.692308	Col6a3	-
chr1	92719018	A	AAA, AAAAAAAAAAAAAAAAA	43.5	33	0.121212	Col6a3	-
chr1	92719018	A	AAA, AAAAAAAAAAAAAAAAA	43.5	33	0.121212	Col6a3	-
chr1	93214153	tgtA	tA	36.5	128	0.117188	Scly	+
chr1	106881526	GGCG	GG	36.5	12	0.25	Cdh20	+
chr1	108635860	cac	c	67.5	23	0.173913	Kdsr	-
chr1	130308983	aagagagagagagagagagagagagagagagaga	aagagagagagagagagagagagagagagaga	37.5	40	0.1	Dars	-
chr1	130308983	aagagagagagagagagagagagagagagagaga	aagagagagagagagagagagagagagagaga	37.5	40	0.1	Dars	-
chr1	133656074	Agtgtgtgtgtgtgtgtgtgtgtgtgtgtg	Agtgtgtgtgtgtgtgtgtgtgtgtgtg	104	78	0.102564	Slc26a9	+
chr1	134998040	TCCCCCCCCC	TCCCCCCCC	92.5	97	0.845361	Pik3c2b	+
chr1	139977043	Aacacacacacacacacacacacacacacacaca	Aacacacacacacacacacacacacacacaca	72.5	18	0.222222	Ptprc	-
chr1	139977043	Aacacacacacacacacacacacacacacacaca	Aacacacacacacacacacacacacacacaca	72.5	18	0.222222	Ptprc	-
chr1	139977043	Aacacacacacacacacacacacacacacacaca	Aacacacacacacacacacacacacacacaca	72.5	18	0.222222	Ptprc	-
chr1	158232553	TCCC	TCC	214	69	0.971014	Tdrd5	-
chr1	169528833	gag	g	47.5	82	0.0487805	Rxrg	+
chr1	173209242	AGG	AGGG	214	114	0.982456	Ppox	-
chr1	175279256	TGGGGG	TGGGG	170	43	0.930233	Cadm3	-
chr1	183750797	AGA	AAAGA	39.5	63	0.0793651	Lbr	-
chr1	195020676	tgt	t	65.5	28	0.178571	Traf3ip3	-
chr10	12221152	TCT	TT	13.7	25	0.32	Utrn	-
chr10	42254450	tatt	t	50.5	28	0.142857	Snx3	+
chr10	77641876	GACACACACACACACACACA	GACACACACACACACACA	10.8	34	0.0882353	Pwp2	-
chr10	79820841	Gacacacacacacacacacacacacacacacacacacacac	Gacacacacacacacacacacacacacacacacacacac	28.5	29	0.103448	Plk5	+
chr10	80641426	G	GACTGTGTGTCTGG	217	65	0.523077	Eef2	+
chr10	80641515	C	CC	214	236	0.822034	Eef2	+
chr10	94310117	GCCCCCCCCCCCCCC	GCCCCCCCCCCCCCCCCCCCCCCC	94.5	56	0.0535714	Plxnc1	-
chr10	101847616	ATGTGTGTGTGTGTGTG	ATGTGTGTGTGTGTG	31.5	43	0.116279	Mgat4c	+
chr10	101847616	ATGTGTGTGTGTGTGTG	ATGTGTGTGTGTGTG	31.5	43	0.116279	Mgat4c	+
chr10	101847616	ATGTGTGTGTGTGTGTG	ATGTGTGTGTGTGTG	31.5	43	0.116279	Mgat4c	+
chr10	101847616	ATGTGTGTGTGTGTGTG	ATGTGTGTGTGTGTG	31.5	43	0.116279	Mgat4c	+
chr10	114932308	Aaacaacaacaacaacaacaacaacaacaacaacaacaacaacaacaa	AAACaacaacaacaacaacaacaacaacaacaacaacaacaacaacaacaa	214	34	0.558824	Lgr5	-
chr10	126956143	GA	G, GGA	54.5	64	0.109375	Shmt2	-
chr10	126956143	GA	G, GGA	54.5	64	0.109375	Shmt2	-
chr11	3036034	ATG	AGATTG	214	520	0.905769	Sfi1	-
chr11	3037140	TG	TACAGGATTTTCATTCATAAGTG	120	279	0.121864	Sfi1	-
chr11	3057826	GGAGCCCTGAGCGCGCG	GG	214	554	0.893502	Sfi1	-
chr11	3087444	GAAAAAAAAAA	GAAAAAAAAA	121	411	0.729927	Sfi1	-
chr11	5864524	cctctctctctctctctctctctctctctctct	cctctctctctctctctctctctctctctct	217	92	0.195652	Ykt6	+
chr11	16784240	ctctc	c	136	46	0.130435	Egfr	+
chr11	16784240	ctctc	c	136	46	0.130435	Egfr	+
chr11	17094657	C	CCCTTTTTTTTTTTTT	33.5	20	0.2	Ppp3r1	+
chr11	29641464	tAA	t	31.5	32	0.125	Rtn4	+
chr11	29641464	tAA	t	31.5	32	0.125	Rtn4	+
chr11	29641464	tAA	t	31.5	32	0.125	Rtn4	+
chr11	29641464	tAA	t	31.5	32	0.125	Rtn4	+
chr11	29641464	tAA	t	31.5	32	0.125	Rtn4	+
chr11	33545464	Ggtgtgtgtgtgtgtgtgtgtgt	Ggtgtgtgtgtgtgtgtgtgt	36.5	42	0.119048	Kcnip1	-
chr11	33545464	Ggtgtgtgtgtgtgtgtgtgtgt	Ggtgtgtgtgtgtgtgtgtgt	36.5	42	0.119048	Kcnip1	-
chr11	33545464	Ggtgtgtgtgtgtgtgtgtgtgt	Ggtgtgtgtgtgtgtgtgtgt	36.5	42	0.119048	Kcnip1	-
chr11	40565583	TG	TTG	15.6	29	0.172414	Ccng1	-
chr11	51383682	Ctgtgtgtgtgtgtgtgtgtgtgtgtgtgtgtgtgtgtgtg	Ctgtgtgtgtgtgtgtgtgtgtgtgtgtgtgtgtgtgtg	47.5	15	0.2	Col23a1	+
chr11	51464620	CGGG	CGGGG	214	94	0.978723	D930048N14Rik	+
chr11	68785140	AC	A	22.5	33	0.272727	Slc25a35	+
chr11	68915116	GCCCCCCC	GCCCCCCCCC	28.5	15	0.266667	Per1	+
chr11	68915116	GCCCCCCC	GCCCCCCCCC	28.5	15	0.266667	Per1	+
chr11	79254628	TC	TTC	51.5	85	0.164706	Nf1	+
chr11	94641101	CGCC	CC	64.5	48	0.3125	Tmem92	-
chr11	94641101	CGCC	CC	64.5	48	0.3125	Tmem92	-
chr11	97315832	Cgtgtgtgtgtgtgtgtgtgtgtgtgtgtgtgtgtgtgtgtgtg	Cgtgtgtgtgtgtgtgtgtgtgtgtgtgtgtgtgtgtgtgtg	175	84	0.130952	Arhgap23	+
chr11	98216626	C	CCCCCCCCCCCCC	138	15	0.266667	Ppp1r1b	+
chr11	98216626	C	CCCCCCCCCCCCC	138	15	0.266667	1700003D09Rik	-
chr11	102636937	Cctctctctctctctctctctctc	Cctctctctctctctctctctc	21.5	63	0.0952381	Adam11	+
chr11	102636937	Cctctctctctctctctctctctc	Cctctctctctctctctctctc	21.5	63	0.0952381	Adam11	+
chr12	11469331	ATTTTT	ATTTT	56.5	51	0.411765	Rad51ap2	+
chr12	12943768	A	AA	11.8	56	0.125	Mycn	-
chr12	16663377	C	CC	217	59	0.440678	Ntsr2	+
chr12	16711207	ACC	AC	50.5	30	0.266667	Greb1	-
chr12	16711207	ACC	AC	50.5	30	0.266667	Greb1	-
chr12	16933738	T	TTTTT, TTT	130	44	0.386364	Rock2	+
chr12	16947176	TT	TTACT	217	46	0.391304	Rock2	+
chr12	16949774	CAAAAA	CAAAAAA	20.5	30	0.333333	Rock2	+
chr12	17280703	G	GACTGAGGTAGCTATTTTATGAGCTGAAG	81.5	35	0.142857	Pdia6	+
chr12	17280739	GTCTCTCT	GTCTCT	217	64	0.28125	Pdia6	+
chr12	17291891	GGTGCATCTGAGT	GGT	108	21	0.190476	Atp6v1c2	-
chr12	17291891	GGTGCATCTGAGT	GGT	108	21	0.190476	Atp6v1c2	-
chr12	17364898	T	TTTTT	166	63	0.349206	Nol10	+
chr12	21262475	GTTTTTTTTTTTTTT	GTTTTTTTTTTT	90.5	49	0.367347	Asap2	+
chr12	21262475	GTTTTTTTTTTTTTT	GTTTTTTTTTTT	90.5	49	0.367347	Asap2	+
chr12	21262475	GTTTTTTTTTTTTTT	GTTTTTTTTTTT	90.5	49	0.367347	Asap2	+
chr12	21271927	G	GTGT	217	61	0.327869	Asap2	+
chr12	21271927	G	GTGT	217	61	0.327869	Asap2	+
chr12	21271927	G	GTGT	217	61	0.327869	Asap2	+
chr12	21312613	CCTCTCT	CCTCTCTCT	217	96	0.427083	Cpsf3	+
chr12	21322272	CGGGG	CGGG	168	215	0.506977	Iah1	+
chr12	24729712	GACTGAAC	GAC	217	70	0.457143	9030624G23Rik	-
chr12	25393785	ACTCTCTCTC	ACTCTC	217	21	0.52381	Rrm2	+
chr12	25619497	TGG	TG	217	66	0.530303	Mboat2	+
chr12	25619497	TGG	TG	217	66	0.530303	Mboat2	+
chr12	25631360	CCTC	CCTCTC	89.5	18	0.333333	Mboat2	+
chr12	25631360	CCTC	CCTCTC	89.5	18	0.333333	Mboat2	+
chr12	25642426	TCCCCC	TCCCC	96.5	92	0.467391	Mboat2	+
chr12	25642426	TCCCCC	TCCCC	96.5	92	0.467391	Mboat2	+
chr12	25642611	CGGGGGGGGG	CGGGGGGG	106	38	0.5	Mboat2	+
chr12	25642611	CGGGGGGGGG	CGGGGGGG	106	38	0.5	Mboat2	+
chr12	26998880	ctc	c	60.5	114	0.0701754	Rnf144a	-
chr12	26998880	ctc	c	60.5	114	0.0701754	Rnf144a	-
chr12	27162783	G	GC	217	131	0.427481	Cmpk2	+
chr12	27163108	GAAAAAAAAAA	GAAAAAAAA	111	106	0.471698	Cmpk2	+
chr12	27845114	TCCGGC	TCCGGCCGGC	217	32	0.375	Gm9866	-
chr12	27845114	TCCGGC	TCCGGCCGGC	217	32	0.375	Gm9866	-
chr12	27845114	TCCGGC	TCCGGCCGGC	217	32	0.375	Gm9866	-
chr12	29319225	GAAAAAA	GAAAAA	76.5	151	0.463576	Rps7	-
chr12	29360102	AGCCGCCGCCGCC	AGCCGCCGCCGCCGCCGCC	217	55	0.418182	Adi1	+
chr12	29362816	ACTTT	ACTTTCTTT	217	24	0.5	Adi1	+
chr12	29376717	A	AT	168	43	0.418605	Trappc12	-
chr12	29376717	A	AT	168	43	0.418605	Trappc12	-
chr12	29386478	C	CAG	217	32	0.5	Trappc12	-
chr12	29386478	C	CAG	217	32	0.5	Trappc12	-
chr12	29451789	TTGTGTGTGTGTGTGT	TTGTGTGTGTGT	217	42	0.380952	Tssc1	+
chr12	30536693	GCC	GCCC	185	30	0.433333	Myt1l	+
chr12	30536693	GCC	GCCC	185	30	0.433333	Myt1l	+
chr12	30536693	GCC	GCCC	185	30	0.433333	Myt1l	+
chr12	30536693	GCC	GCCC	185	30	0.433333	Myt1l	+
chr12	30679471	CTGTG	CTG	217	92	0.413043	Pxdn	+
chr12	30684734	TCTCCCTCCCTCCCTCC	TCTCCCTCCCTCCCTCCCTCC	217	53	0.188679	Pxdn	+
chr12	30699309	ACTGCCTTGCGCCT	ACT	217	36	0.5	Pxdn	+
chr12	31582724	GAAAAAAAAAA	GAAAAAAAAAAAAA	170	137	0.416058	Acp1	-
chr12	31582724	GAAAAAAAAAA	GAAAAAAAAAAAAA	170	137	0.416058	Acp1	-
chr12	31973034	cttttgttttgttttgttttgtttt	cttttgttttgttttgtttt	217	66	0.439394	Lamb1	+
chr12	32214288	TGGGGGGGGGGGGG	TGGGGGGGGGG	43.5	24	0.541667	Slc26a4	-
chr12	32216660	ATTTTTTTTTTTTT	ATTTTTTTTTT	43.5	27	0.592593	Slc26a4	-
chr12	32311575	ATTTTTTTTT	ATTTTTTTTTTTT	179	42	0.452381	Bcap29	-
chr12	32311575	ATTTTTTTTT	ATTTTTTTTTTTT	179	42	0.452381	Bcap29	-
chr12	32331610	TAAAAAAA	TAAAAAAAA	32.5	32	0.59375	Dus4l	-
chr12	33730158	TAAAA	TAAAAA	117	27	0.666667	Cdhr3	-
chr12	33880326	GTT	GT	114	50	0.54	Atxn7l1	+
chr12	35741422	ATTT	ATT	217	59	0.491525	Snx13	+
chr12	35776012	GTTTTTTTTTTTTTTT	GTTTTTTTTTTTT	24.5	29	0.37931	Snx13	+
chr12	35823021	AAT	AATAT	217	72	0.430556	Snx13	+
chr12	36188201	ttaaaataa	ttaa	217	38	0.5	Ahr	-
chr12	36192786	GAAAAA	GAAAA	61.5	34	0.470588	Ahr	-
chr12	36194779	GAAAA	GAAA	45.5	46	0.304348	Ahr	-
chr12	36654868	GAAGATAAGAT	GAAGAT	217	81	0.358025	Agr3	+
chr12	41056059	TGC	TGCCAGC	217	152	0.381579	Zfp277	-
chr12	41056059	TGC	TGCCAGC	217	152	0.381579	Zfp277	-
chr12	41375892	ATGT	ATGTGT	217	15	0.666667	Dock4	+
chr12	70259756	AGGA	A	214	53	0.528302	Rps29	-
chr12	70286971	GAAAAAAAA	GAAAAAAAAA	70.5	30	0.866667	Mgat2	+
chr12	70287075	GC	G	214	44	1	Mgat2	+
chr12	70370806	TG	TTG	62.5	51	0.156863	Klhdc1	+
chr12	70403296	CCCTCCTCCTC	CCCTCCTC	214	23	1	Klhdc2	+
chr12	70405519	CTTTTTTT	CTTTTTT	59.5	25	1	Klhdc2	+
chr12	70413379	TCACACACACACA	TCACACA	214	67	0.880597	Nemf	-
chr12	70413458	T, TTAA	TTA, TT	109	68	0.955882	Nemf	-
chr12	70413473	A	AAA, AA	161	64	0.40625	Nemf	-
chr12	70421479	TAAAAAAAAAAA	TAAAAAAAAAA	20.5	42	0.833333	Nemf	-
chr12	70474403	CTTTTT	CTTTTTT	164	107	0.915888	Arf6	+
chr12	70474486	T	TT	63.5	89	0.134831	Arf6	+
chr12	70474804	TCCCCCCCC	TCCCCCCCCC	92.5	70	0.8	Arf6	+
chr12	70943830	AC	A	214	32	1	Map4k5	-
chr12	71022222	AGGGGGGGGGG	AGGGGGGGGG	72.5	233	0.845494	Atl1	+
chr12	71267995	Ttgtgtgtgtgtgtgtgtgtgtgtgtgtgtgtgtgtgtgtgtgtg	Ttgtgtgtgtgtgtgtgtgtgtg	214	38	0.605263	Abhd12b	+
chr12	72087931	atttttt	aTTTTtttttt	214	46	0.913043	Psma3	+
chr12	72123261	AAGAGAGAGAGAG	AAGAGAGAGAGAGAG	214	42	0.904762	Arid4a	+
chr12	72162499	CAAAA	CAAAAA	214	65	0.984615	Arid4a	+
chr12	72168255	GAGAAGAAGA	GAGAAGA	214	30	0.966667	Arid4a	+
chr12	72188413	GTT	GTTT	156	19	0.947368	Arid4a	+
chr12	73089857	T	TT	149	31	0.677419	Daam1	+
chr12	73089857	T	TT	149	31	0.677419	Daam1	+
chr12	73174886	GAAAAAAAAAA	GAAAAAAAAA	10.8	47	0.957447	L3hypdh	-
chr12	73207573	cac	c	175	16	0.625	Ccdc175	-
chr12	73279628	GAAAAAAAAAAA	GAAAAAAAAAA	81.5	152	0.769737	Ccdc175	-
chr12	73281720	TAAAAAAAAAAA	TAAAAAAAAA	96.5	44	0.931818	Ccdc175	-
chr12	73317966	AACACACACACACACA	AACACACACACACACACACA	214	56	0.75	Rtn1	-
chr12	73317966	AACACACACACACACA	AACACACACACACACACACA	214	56	0.75	Rtn1	-
chr12	74224793	GAAAAAAAAAAA	GAAAAAAAAAA	22.5	30	0.833333	Mnat1	+
chr12	74442483	T	TT	214	45	0.911111	Slc38a6	+
chr12	74750369	Ggtgtgtgtgtgtgtgtgtgtgtgt	Ggtgtgtgtgtgtgtgtgtgtgt	16.6	194	0.0927835	Prkch	+
chr12	75009343	Cttttttttttttttttttttt	CTTTTTTTTTTttttttttttttttttttttt	129	17	0.294118	Hif1a	+
chr12	75041321	GCTTTC	GCTTTCTTTC	214	73	0.986301	Hif1a	+
chr12	75401132	T	TTT	190	74	0.851351	Dbpht2	+
chr12	76494915	aaaaacaaaacaaaacaaaacaaaaca	aaaaacaaaacaaaacaaaaca	214	240	0.895833	Rhoj	+
chr12	76567679	GAAAAAAAAAA	GAAAAAAAAAAA	55.5	61	0.836066	Ppp2r5e	-
chr12	77128669	GTTTTTTTTTTT	GTTTTTTTTTTTTTTTTTTTT	214	17	0.882353	Syne2	+
chr12	77132383	GTAT	GT	214	37	1	Syne2	+
chr12	77153118	A	AGTCAATG, AATG	84.4	17	0.235294	Syne2	+
chr12	77173299	TGGGGGGG	TGGGGGG	114	54	0.944444	Syne2	+
chr12	77195257	TGTAACCGTA	TGTA	214	13	1	Syne2	+
chr12	77404802	GTTT	GTTTT, GATTTT	130	62	0.435484	Mthfd1	+
chr12	77688297	TCCCCCC	TCCCCCCC	79.5	16	0.8125	Sptb	-
chr12	79944644	CAA	CAAA	214	36	0.916667	Atp6v1d	-
chr12	103467099	ctc	c	58.5	90	0.0666667	Slc24a4	+
chr13	3556155	CTTTTTTTTTTT	CTTTTTTTTTT	10.8	58	0.844828	Gdi2	+
chr13	3884250	GAAAAAAAAAAAAA	GAAAAAAAAAAAAAAAA	74.5	18	0.5	Net1	-
chr13	3884250	GAAAAAAAAAAAAA	GAAAAAAAAAAAAAAAA	74.5	18	0.5	Net1	-
chr13	4149749	CTTTTTT	CTTTTTTT	120	106	0.95283	Akr1c18	-
chr13	4595086	catttatttatttatttatttatttattta	catttatttatttatttatttattta	214	88	0.625	Akr1e1	-
chr13	8984981	ag	a	42.5	38	0.210526	Gtpbp4	-
chr13	12488227	G	GG	198	25	0.64	Heatr1	+
chr13	12551408	aaaaaaaaaaaaaaaaa	a	214	20	0.85	Lgals8	-
chr13	12551408	aaaaaaaaaaaaaaaaa	a	214	20	0.85	Lgals8	-
chr13	12575917	aaaataaataaataaataaataaataaataaataaataaa	aAAATaaataaataaataaataaataaataaataaataaataaa	214	68	0.485294	Edaradd	-
chr13	12592877	CTGGG	CTGGGTGGG	214	37	0.891892	Edaradd	-
chr13	12672609	T	TCTATC	215	32	0.15625	Ero1lb	+
chr13	12675785	T	TAT	214	30	0.8	Ero1lb	+
chr13	12693955	A	AC	116	16	0.9375	Ero1lb	+
chr13	13803057	GT	GTT	214	48	0.916667	Lyst	+
chr13	13868235	gtg	g	49.5	32	0.21875	Lyst	+
chr13	18932998	ACC	ACCACTCC	214	68	0.911765	Vps41	+
chr13	19191731	TC	T	214	42	0.97619	Amph	+
chr13	19233797	CT	CTTT	214	43	1	Amph	+
chr13	19464552	GT	GTT	214	36	0.944444	Stard3nl	-
chr13	20299983	CTTTTTTTTTTT	CTTTTTTTTTT	20.5	71	0.943662	Elmo1	+
chr13	20342854	TTTT	T	177	20	0.9	Elmo1	+
chr13	20366359	GTGATGATGATGATG	GTGATGATGATGATGATG	214	32	0.8125	Elmo1	+
chr13	20674069	CAT	C	214	17	1	Elmo1	+
chr13	20674069	CAT	C	214	17	1	Elmo1	+
chr13	21094759	GTCTC	GTCTCTC	214	189	0.962963	Aoah	+
chr13	21283885	C	CC	87.5	276	0.25	Trim27	+
chr13	21404095	GTCAAGACTCA	GTCA	214	36	0.944444	Gpx6	+
chr13	21404222	atgtgtatgtgtgtgtatgtgtgt	atgtgt	214	28	0.892857	Gpx6	+
chr13	21647434	A	AGCTGTGGGTGCATGATTA	151	38	0.210526	Olfr1535	-
chr13	54189193	CTGTGTGTGTGTGTGTGT	CTGTGTGTGTGTGTGT	24.5	40	0.1	Sfxn1	+
chr13	120165092	aG	aAG	20.5	78	0.102564	Nnt	-
chr13	120165092	aG	aAG	20.5	78	0.102564	Nnt	-
chr14	3073048	agtgtgccactatgaccccgctTCTCTCGTG	aGTG	196	353	0.184136	Gm2897	+
chr14	3073048	agtgtgccactatgaccccgctTCTCTCGTG	aGTG	196	353	0.184136	LOC100861615	+
chr14	8952411	GAAAAAAA	GAAAAAAAA	71.5	29	0.896552	Pxk	+
chr14	8952411	GAAAAAAA	GAAAAAAAA	71.5	29	0.896552	Pxk	+
chr14	8992475	CTCTGTCT	CTCT	214	97	0.979381	Pxk	+
chr14	8992475	CTCTGTCT	CTCT	214	97	0.979381	Pxk	+
chr14	9086114	CTT	CT	214	46	0.934783	Acox2	-
chr14	9086114	CTT	CT	214	46	0.934783	Acox2	-
chr14	9133548	G	GTCCAGCAGGACATTGCTGGA	214	35	0.942857	Fam107a	-
chr14	9201058	C	CCCCCCAAAAAAATTTTTAAAAA	46.5	45	0.133333	Oit1	-
chr14	9498466	CCAG	CCAGACAG	214	69	0.985507	4930452B06Rik	-
chr14	21083362	GA	G, GGGGGGGGAGCGGGGGGGCGGGGGGGGGGGGGGGGGA	40	49	0.122449	Kcnk16	-
chr14	26407326	A	ACCCCCA	214	18	0.666667	4931406H21Rik	+
chr14	26407326	A	ACCCCCA	214	18	0.666667	Zmiz1	+
chr14	26407389	C	CT	214	12	1	4931406H21Rik	+
chr14	26407389	C	CT	214	12	1	Zmiz1	+
chr14	26407823	TGGGGGG	TGGGGGGG	113	18	1	4931406H21Rik	+
chr14	26407823	TGGGGGG	TGGGGGGG	113	18	1	Zmiz1	+
chr14	26515481	t	tCT	217	36	0.361111	Ppif	+
chr14	27411769	Cgtctgtctgtctgtctgtctgtctgtctgtctgtctg	CGTCTgtctgtctgtctgtctgtctgtctgtctgtctgtctg	217	104	0.596154	Dennd6a	+
chr14	27411769	Cgtctgtctgtctgtctgtctgtctgtctgtctgtctg	CGTCTgtctgtctgtctgtctgtctgtctgtctgtctgtctg	217	104	0.596154	Dennd6a	+
chr14	27724677	AAATAA	AAA	214	16	0.75	Asb14	+
chr14	27724677	AAATAA	AAA	214	16	0.75	Asb14	+
chr14	27760299	A	AA	214	73	0.876712	Appl1	-
chr14	27895862	CCGGCGG	CCGGCGGCGG	214	48	0.9375	Il17rd	+
chr14	27900581	CT	CTGCTT	214	25	0.92	Il17rd	+
chr14	28175964	TCT	TTCT	45.5	137	0.160584	Arhgef3	+
chr14	29785383	TGGGGG	TGGGGGG	123	54	0.962963	Cacna2d3	-
chr14	29877139	C	CA	107	46	0.956522	Cacna2d3	-
chr14	29911057	AGT	A	186	35	0.314286	Cacna2d3	-
chr14	31415604	Cagagagagagagagagagagagagagagagagagaga	Cagagagagagagagagagagagagagagagagaga	105	54	0.166667	Prkcd	-
chr14	32031081	ATTTTTTTTT	ATTTTTTTTTT	24.5	16	0.875	Sema3g	+
chr14	32182369	CTT	CTTTT	214	189	0.978836	Capn7	+
chr14	32191526	ATA	A	52.5	17	0.352941	Sh3bp5	-
chr14	32247338	Aagagagagagagagagagagagagagaga	Aagagagagagagagagagagagagaga	148	104	0.173077	Sh3bp5	-
chr14	32525089	A	AA, AAA	92.6	89	0.58427	Ankrd28	-
chr14	32990564	GTACCTACCT	GTACCT	214	85	0.917647	Ncoa4	+
chr14	32990564	GTACCTACCT	GTACCT	214	85	0.917647	Ncoa4	+
chr14	33021328	ATTTTTTTTTT	ATTTTTTTTTTT	16.6	35	0.914286	Parg	+
chr14	33277786	ATC	A	60.5	43	0.209302	Chat	-
chr14	33277786	ATC	A	60.5	43	0.209302	Slc18a3	-
chr14	52947731	CCCCCCC	CCCCCCCCCCCCCCCAAACCCCCC	51.5	15	0.133333	Sall2	-
chr14	58572933	aca	a	45.5	248	0.100806	Efha1	-
chr14	80019501	tGC, t	tTTTTTTTTTTGC, tTTTTTTTTTTTGC	72.5	120	0.291667	Sugt1	+
chr15	4003869	GAAAA	GAAA	171	19	0.894737	Oxct1	+
chr15	30817001	CAAGAAGAAGAAGAA	CAAGAAGAAGAA	37.5	44	0.0909091	Ctnnd2	+
chr15	38929247	TA	T	214	30	1	Slc25a32	-
chr15	48371747	T	TT	16.6	54	0.0925926	Csmd3	-
chr15	57090620	a	aAA	67.7	36	0.138889	Slc22a22	-
chr15	76135016	GTG	GGGGGGGGGGGTG, GG	179	101	0.257426	Oplah	-
chr15	76285059	GA	G	214	106	0.971698	Bop1	-
chr15	76286055	TGGGGGGGG	TGGGGGGG	81.5	41	0.95122	Bop1	-
chr15	78969612	AGTA	AA, A	22.2	32	0.09375	1700088E04Rik	-
chr15	79260459	cGCT, cCCCCCCCCCCCCCCCCCCCCCCCCCCCCCCCCCGCT	cCCCCCCCCCCCCCCGCT, c	17.5	22	0.136364	Csnk1e	-
chr15	84123207	C	CCCC	49	34	0.117647	Parvb	+
chr15	89016393	CA	C	85.5	121	0.0826446	Dennd6b	-
chr15	89017849	AGGGG	AGGG	191	21	0.952381	Dennd6b	-
chr15	101386753	TCCCC	TCCC	165	126	0.460317	4732456N10Rik	-
chr15	101386753	TCCCC	TCCC	165	126	0.460317	Krt85	-
chr16	4940474	GAATTCAATTC	GAATTC	214	88	0.954545	Nudt16l1	+
chr16	15888981	ACCCCCCCCCCCCCC	ACCCCCCCCCCCC	85.5	79	0.670886	Cebpd	+
chr16	15904363	CAAA	CAAAA	214	23	1	2310008H04Rik	-
chr16	22246971	aC	aAAC	16.6	49	0.163265	Tra2b	-
chr16	27926101	A	AAA	214	39	0.205128	Gm10823	+
chr16	29434009	TCCCCCCCCC	TCCCCCCC	119	17	0.764706	Atp13a4	-
chr16	29434009	TCCCCCCCCC	TCCCCCCC	119	17	0.764706	Atp13a4	-
chr16	29434009	TCCCCCCCCC	TCCCCCCC	119	17	0.764706	Atp13a4	-
chr16	29441595	ccc	cCCTTcc	106	11	0.545455	Atp13a4	-
chr16	29441595	ccc	cCCTTcc	106	11	0.545455	Atp13a4	-
chr16	29441595	ccc	cCCTTcc	106	11	0.545455	Atp13a4	-
chr16	30065671	A	AA, AAA	71.7	28	0.5	Hes1	+
chr16	32084533	T	TTA	214	15	1	Pigx	-
chr16	32084533	T	TTA	214	15	1	Pigx	-
chr16	32106937	CAGTG	CAGTGAGTG	214	35	1	Cep19	+
chr16	32427023	ACTCCTCC	ACTCC	214	39	0.846154	Tctex1d2	+
chr16	32451782	T	TA	45.5	19	0.947368	Pcyt1a	+
chr16	32451782	T	TA	45.5	19	0.947368	Pcyt1a	+
chr16	32451782	T	TA	45.5	19	0.947368	Pcyt1a	+
chr16	32750298	C	CTGC	138	88	0.0909091	Muc4	+
chr16	32755761	G, GGA	GGACCAAGAACAACAA, GGAC	47.6	198	0.0606061	Muc4	+
chr16	32755791	G	GAA	48.7	133	0.037594	Muc4	+
chr16	33731859	ATTTTTTTT	ATTTTTTTTT	95.5	76	0.855263	Heg1	+
chr16	33987146	GCTGTC	GCTGTCTGTC	214	43	1	Kalrn	-
chr16	34203934	CCC	C	48.5	102	0.176471	Kalrn	-
chr16	34203934	CCC	C	48.5	102	0.176471	Kalrn	-
chr16	35817212	GTT	GTTGTTT	214	32	0.90625	Hspbap1	+
chr16	36161984	TCCCCCCCCCCC	TCCCCCCCCCC	82.5	309	0.776699	Stfa2l1	+
chr16	38191607	tC	tCC	214	17	0.882353	Gsk3b	+
chr16	44111392	CAAAAA	CAAAA	98.5	19	0.894737	Atp6v1a	-
chr16	44474075	CCCCCAAGATC	CCCCCAAGATCGGGGACCCCAAGATC	214	50	0.62	Wdr52	+
chr16	44474099	T	TCCGAGACCCCAAGATCCG, TCCGAGACCCCAAGATCCGAG	181	11	0.818182	Wdr52	+
chr16	44479921	ATTTTTTTTT	ATTTTTTTTTT	22.5	101	0.90099	Wdr52	+
chr16	44496541	CCGACGACG	CCGACG	214	76	0.973684	Boc	-
chr16	45116307	ATTTTTT	ATTTT	181	21	0.904762	Ccdc80	+
chr16	45142208	A	AATG	214	84	0.952381	Slc35a5	-
chr16	45183931	GTATAT	GTAT	214	56	0.910714	Atg3	+
chr16	45556679	ATTTTTTTTTT	ATTTTTTTTT	42.5	61	0.508197	Slc9c1	+
chr16	45573545	AC	ACC	214	39	0.974359	Slc9c1	+
chr16	45589747	A	AAA, AAATTTTATCTCC	214	53	0.641509	Slc9c1	+
chr16	45616014	gaaaaa	gAAAAAGAAAAAGAAAAAGAAaaaaa	214	27	0.962963	Gcsam	+
chr16	45616014	gaaaaa	gAAAAAGAAAAAGAAAAAGAAaaaaa	214	27	0.962963	Gcsam	+
chr16	45640597	GAAT	GAATTTAAT	214	28	0.964286	BC016579	-
chr16	45664270	CCC	C	182	136	0.889706	Tmprss7	-
chr16	45681654	AGGGGGGG	AGGGGGG	63.5	56	0.946429	Tmprss7	-
chr16	45693664	ACC	AC	214	54	0.981481	Tmprss7	-
chr16	45737751	GGAAGAAGAAGAAGAAGAA	GGAAGAAGAAGAAGAA	214	137	0.773723	Abhd10	-
chr16	45789282	CA	C	214	15	1	Phldb2	-
chr16	45789282	CA	C	214	15	1	Phldb2	-
chr16	49070261	CTTTTTTTTTT	CTTTTTTTTT	41.5	133	0.864662	Myh15	+
chr16	49198683	A	AAAAAAA	214	36	0.555556	Myh15	+
chr16	50732515	GTTTTTTT	GTTTTTTTT	75.5	25	0.88	5330426P16Rik	-
chr16	50732876	G	GCACC	214	143	0.965035	5330426P16Rik	-
chr16	55819073	GAAAAAAAAAAAAAAA	GAAAAAAAAAAAAA	79.5	99	0.727273	Nfkbiz	-
chr16	55819073	GAAAAAAAAAAAAAAA	GAAAAAAAAAAAAA	79.5	99	0.727273	Nfkbiz	-
chr16	55819073	GAAAAAAAAAAAAAAA	GAAAAAAAAAAAAA	79.5	99	0.727273	Nfkbiz	-
chr16	55971419	T	TTT, TT	68.5	17	0.352941	Rpl24	+
chr16	55990853	AGAG	AGAGCTCGAG	214	40	0.925	Zbtb11	+
chr16	56650885	TAAAAAAAAA	TAAAAAAAAAA	83.5	65	0.830769	Abi3bp	+
chr16	56650885	TAAAAAAAAA	TAAAAAAAAAA	83.5	65	0.830769	Abi3bp	+
chr16	56650885	TAAAAAAAAA	TAAAAAAAAAA	83.5	65	0.830769	Abi3bp	+
chr16	56650885	TAAAAAAAAA	TAAAAAAAAAA	83.5	65	0.830769	Abi3bp	+
chr16	56650885	TAAAAAAAAA	TAAAAAAAAAA	83.5	65	0.830769	Abi3bp	+
chr16	56654108	TCCC	TCCCC	214	105	0.990476	Abi3bp	+
chr16	56654108	TCCC	TCCCC	214	105	0.990476	Abi3bp	+
chr16	56654108	TCCC	TCCCC	214	105	0.990476	Abi3bp	+
chr16	56654108	TCCC	TCCCC	214	105	0.990476	Abi3bp	+
chr16	56654108	TCCC	TCCCC	214	105	0.990476	Abi3bp	+
chr16	56668346	ATTTTTTTT	ATTTTTTTTT	35.5	62	0.967742	Abi3bp	+
chr16	56668346	ATTTTTTTT	ATTTTTTTTT	35.5	62	0.967742	Abi3bp	+
chr16	56668346	ATTTTTTTT	ATTTTTTTTT	35.5	62	0.967742	Abi3bp	+
chr16	56668346	ATTTTTTTT	ATTTTTTTTT	35.5	62	0.967742	Abi3bp	+
chr16	56668346	ATTTTTTTT	ATTTTTTTTT	35.5	62	0.967742	Abi3bp	+
chr16	56672011	TCA, TTCA	T, TTTTCA	153	96	0.270833	Abi3bp	+
chr16	56672011	TCA, TTCA	T, TTTTCA	153	96	0.270833	Abi3bp	+
chr16	56672011	TCA, TTCA	T, TTTTCA	153	96	0.270833	Abi3bp	+
chr16	56672011	TCA, TTCA	T, TTTTCA	153	96	0.270833	Abi3bp	+
chr16	56672011	TCA, TTCA	T, TTTTCA	153	96	0.270833	Abi3bp	+
chr16	56672118	TGGAA	TGGAAGGAA	214	91	0.89011	Abi3bp	+
chr16	56672118	TGGAA	TGGAAGGAA	214	91	0.89011	Abi3bp	+
chr16	56672118	TGGAA	TGGAAGGAA	214	91	0.89011	Abi3bp	+
chr16	56672118	TGGAA	TGGAAGGAA	214	91	0.89011	Abi3bp	+
chr16	56672118	TGGAA	TGGAAGGAA	214	91	0.89011	Abi3bp	+
chr16	57146124	ATTTTTTTTTTTT	ATTTTTTTTTTT	11.8	67	0.835821	Tomm70a	+
chr16	57198777	TCGC	TCGCGC	214	75	0.986667	Tbc1d23	-
chr16	57218535	Taaaaaaaaaaaaaa	TAaaaaaaaaaaaaaa	26.5	89	0.561798	Tbc1d23	-
chr16	57302397	TAA	TAAA	214	93	0.924731	Cmss1	-
chr16	57323672	AA	AAGTTCA	214	41	0.902439	Cmss1	-
chr16	57514999	CTTTTTTTTTTTT	CTTTTTTTTTTTTTTT	125	15	0.8	Cmss1	-
chr16	57514999	CTTTTTTTTTTTT	CTTTTTTTTTTTTTTT	125	15	0.8	Filip1l	+
chr16	58823955	A	AA	217	265	0.411321	Olfr175-ps1	-
chr16	59098728	GAAAAAAA	GAAAAAA	94.5	95	0.852632	Olfr192	-
chr16	59186026	CAGA	CAGAAAGA	214	87	0.91954	Olfr197	-
chr16	59623692	CAAAA	CAAAAA	202	40	0.95	Arl6	-
chr16	59632284	CAA	CA	218	29	0.862069	Arl6	-
chr16	62824172	GAAAAAAAAAA	GAAAAAAAAA	15.6	19	0.894737	Arl13b	-
chr16	72972656	GCCCCCCCCCC	GCCCCCCCCC	35.5	45	0.866667	Robo1	+
chr16	73982408	CAAA	C	214	32	0.96875	Robo2	-
chr16	75601180	GAAAAAAAAAAA	GAAAAAAAA	75.5	10	0.8	Rbm11	+
chr16	77075496	CTTTTTTTTTT	CTTTTTTTTTTT	43.5	30	0.833333	Usp25	+
chr16	78941793	G	GA	214	35	0.942857	Chodl	+
chr16	78950589	GTTTTTTTT	GTTTTTTTTTT	124	16	0.8125	Chodl	+
chr16	78968464	ATA	ATAAAATTA	214	41	0.926829	Tmprss15	-
chr16	78968464	ATA	ATAAAATTA	214	41	0.926829	Tmprss15	-
chr16	79034623	A	AA	17.5	24	0.166667	Tmprss15	-
chr16	79034623	A	AA	17.5	24	0.166667	Tmprss15	-
chr16	85799954	GTGGACTTG	GTG	214	23	0.956522	Adamts1	-
chr16	87425050	ATTAGTTAG	ATTAG	214	67	1	Ltn1	-
chr16	87486769	CAAAAAAAAAA	CAAAAAAAAAAA	38.5	93	0.849462	Cct8	-
chr16	87896613	AAGAGAGAG	AAGAGAG	214	18	0.888889	Grik1	-
chr16	87896613	AAGAGAGAG	AAGAGAG	214	18	0.888889	Grik1	-
chr16	93685276	t	tTTTTTTTTTTT	126	63	0.238095	Cbr3	+
chr17	3079125	TTT	T	168	120	0.683333	Pisd-ps2	-
chr17	7541649	TGTT	TTT, T	22.3	27	0.222222	Tcp10a	+
chr17	7541649	TGTT	TTT, T	22.3	27	0.222222	Tcp10a	+
chr17	8358784	T	TT	20.5	39	0.153846	Fgfr1op	+
chr17	8358784	T	TT	20.5	39	0.153846	Fgfr1op	+
chr17	13561343	TGT	TT	31.5	108	0.166667	Tcp10c	+
chr17	23496958	TTCT	T	217	500	0.38	Vmn2r115	+
chr17	24578792	GT	G	64.5	58	0.137931	Dnase1l2	-
chr17	36180177	Cctgtctgtctgtctgtctgtctgtctgtctgtctgtctgtct	Cctgtctgtctgtctgtctgtctgtctgtctgtctgtct	20.5	80	0.0375	Gm6034	+
chr17	45698942	ctc	c	120	106	0.113208	Nfkbie	+
chr17	47490865	ACCC	ACC	214	114	0.982456	Trerf1	+
chr17	47490865	ACCC	ACC	214	114	0.982456	Trerf1	+
chr17	47573938	AC	A	36.5	26	0.269231	1700001C19Rik	-
chr17	47573938	AC	A	36.5	26	0.269231	AI661453	+
chr17	51924847	tGC	t	57.5	72	0.152778	Satb1	-
chr17	51924847	tGC	t	57.5	72	0.152778	Satb1	-
chr17	51924847	tGC	t	57.5	72	0.152778	Satb1	-
chr17	51924847	tGC	t	57.5	72	0.152778	Satb1	-
chr17	64632918	CCAGTCAGTCAG	CCAGTCAGTCAGTCAG	214	47	0.893617	Pja2	-
chr17	64632918	CCAGTCAGTCAG	CCAGTCAGTCAGTCAG	214	47	0.893617	Pja2	-
chr17	66438838	ACa	Aa	15.6	27	0.259259	Ndufv2	-
chr17	74601707	TAAAAAAAAAAA	TAAAAAAAAAA	48.5	30	0.866667	Memo1	-
chr17	90607627	TCAT	TTCAT	39.5	126	0.119048	Nrxn1	-
chr17	90607627	TCAT	TTCAT	39.5	126	0.119048	Nrxn1	-
chr17	95219640	tag	tAGag	217	117	0.42735	Gm1976	-
chr17	95219640	tag	tAGag	217	117	0.42735	Gm1976	-
chr17	95219640	tag	tAGag	217	117	0.42735	2610044O15Rik8	-
chr18	12334708	Cgtgtgtgtgtgtgtgtgtgtgtgtgtgtgtgt	Cgtgtgtgtgtgtgtgtgtgtgtgtgtgtgt	30.5	65	0.0769231	3110002H16Rik	+
chr18	47436044	AATATATATATATATA	AATATATATATATA	30.5	30	0.133333	Sema6a	-
chr18	61274617	Atgtgtgtgtgtgtgtgtgtgtgtgtgtgtgtgtg	Atgtgtgtgtgtgtgtgtgtgtgtgtgtgtgtg	82.5	18	0.222222	Csf1r	+
chr18	65358260	GTT	GTTT	214	57	0.964912	Nedd4l	+
chr18	65358260	GTT	GTTT	214	57	0.964912	Nedd4l	+
chr18	66156295	a	aA	14.6	48	0.0625	Lman1	-
chr18	66156295	a	aA	14.6	48	0.0625	Lman1	-
chr18	67812795	tattt	tttt	37.5	17	0.352941	Psmg2	+
chr19	4126040	GCCCCC	GCCCC	135	26	0.923077	Tmem134	+
chr19	4126040	GCCCCC	GCCCC	135	26	0.923077	Tmem134	+
chr19	4365712	agaaa, a	aAgaaa, aaa	101	268	0.0597015	Kdm2a	-
chr19	4905936	Tcacacacacacacacacacacacac	Tcacacacacacacacacacacac	33.5	47	0.106383	Bbs1	-
chr19	32080711	gacacacacacacacacacacac	gacacacacacacacacacac	18.5	19	0.157895	Asah2	-
chr19	37644854	GTTTTT	GTTTT	63.5	23	1	Exoc6	+
chr19	37646145	g, gGTGGA	gGTGGATGTATGGGTGGATGG, gGTGAGTCGTCTA	128	24	0.5	Exoc6	+
chr19	38281819	a	aA	16.6	39	0.102564	Fra10ac1	-
chr19	45868235	Cagagagagagagagagaga	Cagagagagagagagaga	59.5	75	0.106667	Kcnip2	-
chr19	45868235	Cagagagagagagagagaga	Cagagagagagagagaga	59.5	75	0.106667	Kcnip2	-
chr19	45868235	Cagagagagagagagagaga	Cagagagagagagagaga	59.5	75	0.106667	Kcnip2	-
chr19	46558197	Ggtgtgtgtgtgtgtgtgtgtgtgtgtgtgtgtg	Ggtgtgtgtgtgtgtgtgtgtgtgtgtgtgtg	90.5	46	0.152174	Sufu	+
chr19	46558197	Ggtgtgtgtgtgtgtgtgtgtgtgtgtgtgtgtg	Ggtgtgtgtgtgtgtgtgtgtgtgtgtgtgtg	90.5	46	0.152174	Sufu	+
chr19	46774129	Ggtgtgtgtgtgtgtgtgtgtgtgtgtgtgtgtgtgtgtgtgtg	Ggtgtgtgtgtgtgtgtgtgtgtgtgtgtgtgtgtgtgtgtg	42.5	41	0.097561	2010012O05Rik	+
chr19	46964454	A	AAAA	18.5	75	0.04	Nt5c2	-
chr19	46964454	A	AAAA	18.5	75	0.04	Nt5c2	-
chr19	46964454	A	AAAA	18.5	75	0.04	Nt5c2	-
chr19	46964454	A	AAAA	18.5	75	0.04	Nt5c2	-
chr19	55150729	a, aAAAAAAAAAAAAAAAAAAAAAAAAAAAAAAA	aAAAAAAAAAAAAAAAAAAAAAAAAAAAA, aAAAAAAAAAAAAAAAAAAAAAAAAAAAAAAAAA	133	59	0.118644	Gpam	-
chr19	58902719	cac	c	58.5	92	0.0869565	Hspa12a	-
chr2	12999236	Tagagagagagagagagagagagagagagagagaga	Tagagagagagagagagagagagagagagagaga	157	127	0.125984	Rsu1	-
chr2	53062119	Ggtgtgtgtgtgtgtgtgtgtgtgtgtgtgtgtgtgtgt	Ggtgtgtgtgtgtgtgtgtgtgtgtgtgtgtgtgtgt	108	71	0.140845	Arl6ip6	+
chr2	70405215	GTCTCTCTCTCTCTCTCTCT	GTCTCTCTCTCTCTCTCT	217	118	0.211864	Gad1	+
chr2	79160608	A	AA	19.5	56	0.0892857	Itga4	+
chr2	84690079	AT	AAT	57.5	220	0.0454545	Slc43a1	+
chr2	84690079	AT	AAT	57.5	220	0.0454545	Slc43a1	+
chr2	84690079	AT	AAT	57.5	220	0.0454545	Slc43a1	+
chr2	84821566	Ttctctctctctctctctctctctctctctctctctctc	Ttctctctctctctctctctctctctctctctctctc	40.5	49	0.0612245	Prg2	+
chr2	90964389	ctc	c	58.5	104	0.0769231	Mybpc3	+
chr2	112473298	A	AA, AAAAAAAAAAAAAAAAAAAAAAA	59.5	64	0.203125	Ryr3	-
chr2	118267835	Agtgtgtgtgtgtgtgtgtgtgtgtgtgtgtgtgtgtgtgtgtg	Agtgtgtgtgtgtgtgtgtgtgtgtgtgtgtgtgtgtgtgtg	137	87	0.103448	Eif2ak4	+
chr2	118267835	Agtgtgtgtgtgtgtgtgtgtgtgtgtgtgtgtgtgtgtgtgtg	Agtgtgtgtgtgtgtgtgtgtgtgtgtgtgtgtgtgtgtgtg	137	87	0.103448	Eif2ak4	+
chr2	119259866	aga	a	27.5	73	0.0547945	Ino80	-
chr2	125597298	G, GGG	GGGGGG, GGGGGGGGG	52.2	15	0.266667	Secisbp2l	-
chr2	126635982	agaaa	aaa	23.5	41	0.170732	Trpm7	-
chr2	126635982	agaaa	aaa	23.5	41	0.170732	Trpm7	-
chr2	130773289	TA	TTA	41.5	57	0.192982	Atrn	+
chr2	145745747	A	AAA, AAAA	120	33	0.151515	Crnkl1	-
chr2	152099816	TC	TTTC	36.5	31	0.16129	Csnk2a1	+
chr2	157148910	ctctc	c	164	56	0.160714	Rpn2	+
chr2	160867217	Ggtgtgtgtgtgtgtgtgtgtgtgtgtgtgtgtgtgtgtgtgtgtgtgtg	GGTGTgtgtgtgtgtgtgtgtgtgtgtgtgtgtgtgtgtgtgtgtgtgtgtgtg	214	58	0.172414	Chd6	-
chr3	15410019	tgt	t	50.5	60	0.0666667	Sirpb1a	-
chr3	15863306	A	AA	54.5	146	0.0958904	Gm5150	-
chr3	30653173	cct	c	150	89	0.11236	Samd7	+
chr3	30653173	cct	c	150	89	0.11236	Samd7	+
chr3	40708918	Agtgtgtgtgtgtgtgtgtgtgtgtgtgtgtgtg	Agtgtgtgtgtgtgtgtgtgtgtgtgtgtgtg	11.8	37	0.0810811	3110057O12Rik	+
chr3	67844654	Ggtgtgtgtgtgtgtgtgtgtgtgtgtgtgtgtgtgtg	Ggtgtgtgtgtgtgtgtgtgtgtgtgtgtgtgtgtg	185	76	0.184211	Iqcj	+
chr3	67844654	Ggtgtgtgtgtgtgtgtgtgtgtgtgtgtgtgtgtgtg	Ggtgtgtgtgtgtgtgtgtgtgtgtgtgtgtgtgtg	185	76	0.184211	Gm21949	+
chr3	68675412	AATATATATATATATATA	AATATATATATATATA	59.5	113	0.0973451	1110032F04Rik	+
chr3	88253872	CGGGGGGGGGGGGGG	CCCCCCCGGGGGGGGGGGGGGG	76.7	51	0.176471	Sema4a	-
chr3	88253872	CGGGGGGGGGGGGGG	CCCCCCCGGGGGGGGGGGGGGG	76.7	51	0.176471	Sema4a	-
chr3	88253872	CGGGGGGGGGGGGGG	CCCCCCCGGGGGGGGGGGGGGG	76.7	51	0.176471	Sema4a	-
chr3	88253872	CGGGGGGGGGGGGGG	CCCCCCCGGGGGGGGGGGGGGG	76.7	51	0.176471	Sema4a	-
chr3	94968475	GTG	GG	25.5	29	0.172414	Sema6c	+
chr3	94968475	GTG	GG	25.5	29	0.172414	Sema6c	+
chr3	94968475	GTG	GG	25.5	29	0.172414	Sema6c	+
chr3	94968475	GTG	GG	25.5	29	0.172414	Sema6c	+
chr3	94968475	GTG	GG	25.5	29	0.172414	Sema6c	+
chr3	95699357	TCCCC	TCCC	214	63	0.936508	Aph1a	+
chr3	95699357	TCCCC	TCCC	214	63	0.936508	Aph1a	+
chr3	96487441	CC	C	88.5	68	0.294118	Ankrd35	+
chr3	99923514	Cgtgtgtgtgtgtgtgtgtgtgtgtgtgtgtgtgtgtgtgtgt	Cgtgtgtgtgtgtgtgtgtgtgtgtgtgtgtgtgtgtgtgt	87.5	96	0.0833333	Spag17	+
chr3	104835542	Actctctctctctctctctctctc	Actctctctctctctctctctc	21.5	76	0.105263	Cttnbp2nl	-
chr3	104835542	Actctctctctctctctctctctc	Actctctctctctctctctctc	21.5	76	0.105263	Cttnbp2nl	-
chr3	104835542	Actctctctctctctctctctctc	Actctctctctctctctctctc	21.5	76	0.105263	Cttnbp2nl	-
chr3	159179935	Agtgtgtgtgtgtgtgtgtgtgtgtgtgtgtgtgtgtgtgtgtgtgt	Agtgtgtgtgtgtgtgtgtgtgtgtgtgtgtgtgtgtgtgtgt	29.5	76	0.0394737	Depdc1a	+
chr3	159179935	Agtgtgtgtgtgtgtgtgtgtgtgtgtgtgtgtgtgtgtgtgtgtgt	Agtgtgtgtgtgtgtgtgtgtgtgtgtgtgtgtgtgtgtgtgt	29.5	76	0.0394737	Depdc1a	+
chr3	159179935	Agtgtgtgtgtgtgtgtgtgtgtgtgtgtgtgtgtgtgtgtgtgtgt	Agtgtgtgtgtgtgtgtgtgtgtgtgtgtgtgtgtgtgtgtgt	29.5	76	0.0394737	Depdc1a	+
chr3	159574259	T	TT	28.5	66	0.136364	Wls	+
chr3	159574259	T	TT	28.5	66	0.136364	Wls	+
chr4	6131699	t	tT	55.5	30	0.166667	Ubxn2b	+
chr4	58298936	t	tT	31.8	52	0.0769231	Musk	+
chr4	58298936	t	tT	31.8	52	0.0769231	Musk	+
chr4	58298936	t	tT	31.8	52	0.0769231	Musk	+
chr4	58298936	t	tT	31.8	52	0.0769231	Musk	+
chr4	58298936	t	tT	31.8	52	0.0769231	Musk	+
chr4	58298936	t	tT	31.8	52	0.0769231	Musk	+
chr4	58994774	A	AA	36.5	139	0.129496	Ptgr1	-
chr4	83119029	GAAAAAAAAAA	GAAAAAAAAAAA	90.5	183	0.765027	Psip1	-
chr4	111660489	A	AA	67.5	87	0.0804598	Skint7	+
chr4	116925349	Cgtgtgtgtgtgtgtgtgtgtgtgtgtgtgt	Cgtgtgtgtgtgtgtgtgtgtgtgtgtgt	86.5	68	0.102941	Tmem53	+
chr4	130026486	AATTCATTC	AATTC	214	43	1	Zcchc17	-
chr4	136854812	CCACACACACACACACA	CCACACACACACACA	30.5	44	0.113636	Wnt4	+
chr4	146627544	A	AA	217	976	0.370902	Gm13152	+
chr4	146632710	C	CT	217	786	0.645038	Gm13152	+
chr4	146651010	A	AA	24.5	547	0.206581	Gm13152	+
chr4	148569566	AGC	AAAAAAAAAAGC, AAAAAAAAAAAGC	162	54	0.185185	Kif1b	-
chr4	154236192	GC	G	214	45	0.977778	Ttc34	+
chr4	154239340	CTTTTT	CTTT	214	34	0.911765	Ttc34	+
chr4	154245839	gctg	g	214	118	0.872881	Mmel1	+
chr4	154297507	TACGCC	T	214	15	1	Tnfrsf14	-
chr4	154343230	TCC	T	214	31	1	Pank4	+
chr4	154354349	CAGTAG	CAGTAGTAG	214	97	0.845361	Pank4	+
chr4	154364775	ACCCCC	ACCCCCC	134	67	0.910448	Plch2	-
chr4	154364775	ACCCCC	ACCCCCC	134	67	0.910448	Plch2	-
chr4	154624362	CCCACCACCACCTCC	CCC	214	306	0.973856	2610002J02Rik	+
chr4	154624362	CCCACCACCACCTCC	CCC	214	306	0.973856	2610002J02Rik	+
chr4	155107980	GAAAAAAAA	GAAAAAAA	71.5	121	0.92562	Ssu72	+
chr4	155187536	GAAAAA	GAAAA	154	99	0.939394	Ccnl2	+
chr4	155207101	A	AG	214	28	0.964286	Aurkaip1	+
chr4	155215530	CT	C	214	71	0.985915	Mxra8	+
chr4	155217157	TCCCC	TCCC	214	104	0.961538	Mxra8	+
chr4	155227510	GC	GCC	214	51	0.960784	Dvl1	+
chr4	155230661	AGGG	AGGGG	214	45	0.955556	Dvl1	+
chr4	155246229	TGAG	TG	214	62	0.983871	Cpsf3l	+
chr4	155247035	AGG	AGGG	214	114	0.95614	Cpsf3l	+
chr4	155259366	Gatttttttatttttttatttttt	Gatttttttatttttt	214	67	0.80597	Cpsf3l	+
chr4	155260164	C	CA	44.6	20	0.3	Cpsf3l	+
chr4	155260199	A	ATTCCTA, ACCTATTCCTA	117	32	0.15625	Cpsf3l	+
chr4	155261937	ACTGAGGCT	ACT	214	54	0.944444	Cpsf3l	+
chr4	155264597	AGTCGTC	AGTC	214	36	0.916667	Pusl1	-
chr4	155274573	G	GACTAG, GACT	152	75	0.0666667	Acap3	+
chr4	155275170	CT	C	214	82	0.95122	Acap3	+
chr4	155277628	AGGGG	AGGG	150	14	0.928571	Acap3	+
chr4	155279197	AGCTGCATCCTGGGCTGCTG	AGCTGCATCCTGGGCTGCTGCATCCTGGGCTGCTG	214	50	0.76	Acap3	+
chr4	155320562	Gg	GGTg	123	31	0.806452	Gm5801	+
chr4	155320562	Gg	GGTg	123	31	0.806452	Ube2j2	+
chr4	155320562	Gg	GGTg	123	31	0.806452	Ube2j2	+
chr4	155320562	Gg	GGTg	123	31	0.806452	Ube2j2	+
chr4	155320562	Gg	GGTg	123	31	0.806452	Ube2j2	+
chr4	155323103	TTT	TTTCTT	214	61	1	Gm5801	+
chr4	155323103	TTT	TTTCTT	214	61	1	Ube2j2	+
chr4	155323103	TTT	TTTCTT	214	61	1	Ube2j2	+
chr4	155323103	TTT	TTTCTT	214	61	1	Ube2j2	+
chr4	155323103	TTT	TTTCTT	214	61	1	Ube2j2	+
chr4	155325555	AATT	AATTATT	214	312	0.974359	Gm5801	+
chr4	155325555	AATT	AATTATT	214	312	0.974359	Ube2j2	+
chr4	155325555	AATT	AATTATT	214	312	0.974359	Ube2j2	+
chr4	155325555	AATT	AATTATT	214	312	0.974359	Ube2j2	+
chr4	155325555	AATT	AATTATT	214	312	0.974359	Ube2j2	+
chr4	155331166	AGGG	AGGGG	214	41	0.97561	Gm5801	+
chr4	155331166	AGGG	AGGGG	214	41	0.97561	Ube2j2	+
chr4	155331166	AGGG	AGGGG	214	41	0.97561	Ube2j2	+
chr4	155331166	AGGG	AGGGG	214	41	0.97561	Ube2j2	+
chr4	155331166	AGGG	AGGGG	214	41	0.97561	Ube2j2	+
chr4	155336881	T	TG	157	40	0.875	Fam132a	+
chr4	155389581	AGGG	AGGGCACTGAGGACTTGGG	214	47	0.808511	Tnfrsf4	+
chr4	155402583	CCGCACGCA	CCGCA	214	98	0.938776	Tnfrsf18	+
chr4	155402583	CCGCACGCA	CCGCA	214	98	0.938776	Tnfrsf18	+
chr4	155417334	GCCCCCCCC	GCCCCCCC	26.5	23	0.956522	Ttll10	-
chr4	155417723	AGGGG	AGGG	147	15	1	Ttll10	-
chr4	155593839	TTCT	TTCTCT	214	111	0.972973	2310042D19Rik	+
chr4	155594030	TGTT	TGTTTCTATAGTT	214	45	0.888889	2310042D19Rik	+
chr5	31351795	T	TTTTTTTT	10.8	27	0.185185	Atraid	+
chr5	38691528	TG	T	214	112	0.982143	Otop1	+
chr5	38713129	T	TT	57.5	149	0.107383	Drd5	+
chr5	38928467	Tgagagagagagagagagagagagagagagagagaga	Tgagagagagagagagagagagagagagagagaga	59.5	44	0.136364	Wdr1	-
chr5	88108097	Agtgtgtgtgtgtgtgtgtgtgtgtgtgtgtttgtgtttgtgtgtgtgtgtgtgtgtgtgtgtg	Agtgtgtgtgtgtgtgtgtgtgtgtgtgtttgtgtttgtgtgtgtgtgtgtgtgtgtgtgtg	49.5	38	0.131579	Csn1s1	+
chr5	88244088	a	aA	20.5	59	0.0847458	Csn1s2b	+
chr5	92569281	tGCTTTA	tTTA	131	20	0.5	Uso1	+
chr5	93235589	Gcacacacacacacacacacacacacacacacac	Gcacacacacacacacacacacacacacacac	34.5	45	0.111111	Shroom3	+
chr5	99361022	T	TT	76.5	53	0.226415	Prkg2	-
chr5	105457537	AG	A	10.8	47	0.212766	Gbp8	-
chr5	107842214	Ttgtgtgtgtgtgtgtgtgtgtgtgtgtgtgtgtgtgtgtgt	Ttgtgtgtgtgtgtgtgtgtgtgtgtgtgtgtgtgtgtgt	82.5	76	0.0789474	Ephx4	+
chr5	108150629	GT	G	214	12	1	Gfi1	-
chr5	108150629	GT	G	214	12	1	Gfi1	-
chr5	111706116	GCC	GC	214	103	0.990291	Ttc28	+
chr5	120999890	GA	G	37.5	17	0.235294	Tpcn1	-
chr5	121198514	ACCCCCCCC	ACCCCCCC	50.5	55	0.927273	Oas2	-
chr5	121206026	GT	G	10.8	67	0.119403	Oas3	-
chr5	122950840	gaaaaaaaaaaaaaaaaaaaa	gAAAAAAAAAAaaaaaaaaaaaaaaaaaaaa	111	45	0.133333	Atp2a2	-
chr5	122950840	gaaaaaaaaaaaaaaaaaaaa	gAAAAAAAAAAaaaaaaaaaaaaaaaaaaaa	111	45	0.133333	Atp2a2	-
chr5	122950840	gaaaaaaaaaaaaaaaaaaaa	gAAAAAAAAAAaaaaaaaaaaaaaaaaaaaa	111	45	0.133333	Atp2a2	-
chr5	123565646	cac	c	89.5	98	0.0918367	Tmem120b	+
chr5	125907908	CGGGGGGGGGGGGG	CGGGGGGGGGGGGGGG	23.5	54	0.240741	Dhx37	-
chr5	130013011	tGTA, tTA	tA, t	77.5	90	0.277778	Sfswap	+
chr5	131952572	AG	AGG	214	84	0.964286	Auts2	-
chr5	135213083	Tgagagagagagagagagagagagagagaga	Tgagagagagagagagagagagagagaga	28.5	35	0.114286	Eln	-
chr5	135525658	c	cCCCCC	61.2	20	0.1	Stx1a	+
chr6	8125145	TATAT	T	76.5	58	0.0689655	Col28a1	-
chr6	21915726	T	TT	50.5	21	0.333333	Ing3	+
chr6	22272232	GATATATATATATATATAT	GATATATATATATATAT	147	47	0.276596	Fam3c	-
chr6	22974797	Ttatatatatatatatatatatatatata	Ttatatatatatatatatatatatata	51.5	63	0.126984	Ptprz1	+
chr6	38613345	GCC	GCCC	214	30	0.933333	Clec2l	+
chr6	52210629	ccg	cCGcg	214	30	0.966667	Hoxa13	-
chr6	70727325	ctc	c	69.5	72	0.111111	Rpia	-
chr6	72259796	TGGG	TGG	214	60	0.983333	Sftpb	+
chr6	73063442	A	AA	24.5	52	0.0961538	Dnahc6	-
chr6	84144272	tgt	t	29.5	61	0.0983607	Dysf	+
chr6	84144272	tgt	t	29.5	61	0.0983607	Dysf	+
chr6	119156438	T	TT	128	82	0.487805	Dcp1b	+
chr6	124816595	c	cCCCCCCCCCCCCC	51.2	10	0.2	Cd4	-
chr6	125765621	agtgtgtgtgtgtgtgtgtgtgtgtgtgtgtg	agtgtgtgtgtgtgtgtgtgtgtgtgtgtg	57.5	74	0.0945946	Ano2	+
chr6	126593461	GCCCCCCCC	GCCCCCCC	79.5	61	0.918033	Kcna1	-
chr6	136664437	ATCA	A	95.5	49	0.326531	Gucy2c	-
chr6	136664437	ATCA	A	95.5	49	0.326531	Gucy2c	-
chr6	139720891	tgt	tTgt	16.6	90	0.144444	Pik3c2g	+
chr6	142190591	TAAAA	TAAAAA	214	100	0.92	Slco1a5	-
chr6	142190591	TAAAA	TAAAAA	214	100	0.92	Slco1a5	-
chr7	3304476	ACCC	ACC	214	92	0.891304	Prkcg	+
chr7	3412529	AA	A	176	105	0.838095	Cacng8	+
chr7	3412570	CC	C	102	68	0.5	Cacng8	+
chr7	3412613	AG	A	161	46	0.695652	Cacng8	+
chr7	7230988	CCCTAG	CCCTAGCCTAG	107	19	0.210526	Vmn2r29	-
chr7	13846247	AGGG	AGG	214	174	0.95977	6330408A02Rik	-
chr7	13891273	GCCCCC	GCCCC	158	46	0.978261	Lig1	+
chr7	13891273	GCCCCC	GCCCC	158	46	0.978261	Lig1	+
chr7	13891273	GCCCCC	GCCCC	158	46	0.978261	Lig1	+
chr7	19871940	Ggtgtgtgtgtgtgtgtgtgtgtgtgtgtgtgtgtg	Ggtgtgtgtgtgtgtgtgtgtgtgtgtgtgtgtg	29.5	53	0.0754717	Rtn2	+
chr7	25284696	CCC	C	41.3	34	0.235294	Cadm4	+
chr7	29776115	CGT	CCCCCCCCCGT	15.6	92	0.0543478	Map4k1	+
chr7	31574725	tG	tTG	41.5	48	0.166667	Krtdap	+
chr7	36194661	Actcctcctcctcctcctcctcctc	Actcctcctcctcctcctcctc	42.5	76	0.0657895	Ccdc123	+
chr7	38979802	GCCCCCCC	GCCCCCC	71.5	14	1	1600014C10Rik	+
chr7	38979802	GCCCCCCC	GCCCCCC	71.5	14	1	1600014C10Rik	+
chr7	50663885	GAAG	G	214	110	0.990909	Siglecg	+
chr7	50665957	C	CTTATAA	214	85	0.988235	Siglecg	+
chr7	50666897	GCC	GC	197	109	0.449541	Siglecg	+
chr7	50667255	C	CTCC	217	57	0.22807	Siglecg	+
chr7	50707700	C	CCCCATC	214	93	0.129032	Etfb	+
chr7	50729804	AGGGGGGG	AGGGGGGGGG	214	61	0.934426	Iglon5	-
chr7	50753729	AAGAGAGAGAGAGA	AAGAGAGAGAGA	214	14	0.857143	4931406B18Rik	-
chr7	50830375	AGGGG	AGG	214	27	0.851852	Zfp658	+
chr7	50865267	GAA	GAAA	214	30	1	Zfp819	+
chr7	50890195	GA	GGA, G	211	32	0.8125	Ceacam18	+
chr7	50890218	AGGGGGG	AGGGGG	51.5	30	0.7	Ceacam18	+
chr7	51024535	CA	C	214	133	0.977444	Klk12	+
chr7	51033887	TCA	TCACA	214	71	0.690141	Klk11	+
chr7	51033887	TCA	TCACA	214	71	0.690141	Klk11	+
chr7	51038784	CCATGAAGGTTTTGCCTTCAT	CCAT	214	48	1	Klk10	+
chr7	51039129	CAAAGGG	CAAAGGGAAAGGG	214	69	0.898551	Klk10	+
chr7	51083757	AGGG	AGG	58.5	21	0.52381	Klk6	+
chr7	51083757	AGGG	AGG	58.5	21	0.52381	Klk6	+
chr7	51083757	AGGG	AGG	58.5	21	0.52381	Klk6	+
chr7	51083757	AGGG	AGG	58.5	21	0.52381	Klk6	+
chr7	51106060	CCTTCT	CCT	209	22	0.727273	Klk5	+
chr7	51200630	G	GAACTATGTCAAAACCAA, GAACTAT	126	67	0.119403	Klk1b7-ps	+
chr7	51307771	A	AT	13.7	301	0.162791	Klk1b27	+
chr7	51357668	T	TT	11.7	22	0.136364	Klk1b21	+
chr7	51372173	ATGC, AAAAGCCGGGCGTGC	AAAAGCCGGGCGTCTGC, AAAATGC	67.4	75	0.106667	Klk1b22	+
chr7	51394722	A	ACCTCCTTACA	214	299	0.715719	Klk1b16	+
chr7	51562164	TAGAGAG	TAGAG	214	64	0.9375	Clec11a	-
chr7	51611953	C	CCCCCCCCCCCCCCCCCCCCCCCC	48.5	27	0.222222	Shank1	+
chr7	51725953	GACACA	GACA	214	38	0.947368	Josd2	+
chr7	51725953	GACACA	GACA	214	38	0.947368	Josd2	+
chr7	51725953	GACACA	GACA	214	38	0.947368	Josd2	+
chr7	51725953	GACACA	GACA	214	38	0.947368	Josd2	+
chr7	51725953	GACACA	GACA	214	38	0.947368	Josd2	+
chr7	51755480	AT	A	214	41	0.97561	Fam71e1	+
chr7	51763747	CAGAGAGA	CAGAGAGAGAGA	214	14	0.714286	Mybpc2	-
chr7	51767438	GCCCCCC	GCCCCC	102	25	0.8	Mybpc2	-
chr7	51771741	G	GT	214	84	0.964286	Mybpc2	-
chr7	51789219	TCCCC	TCCC	214	47	0.978723	Pold1	-
chr7	51793673	G	GG	45.4	15	0.2	Pold1	-
chr7	51886070	T	TCCGAATAGGCCTCACTCCTTGCGTCACATG	217	37	0.27027	Myh14	-
chr7	51886070	T	TCCGAATAGGCCTCACTCCTTGCGTCACATG	217	37	0.27027	Myh14	-
chr7	51886070	T	TCCGAATAGGCCTCACTCCTTGCGTCACATG	217	37	0.27027	Myh14	-
chr7	51887945	GGAGAGA	GGA	214	45	0.911111	Myh14	-
chr7	51887945	GGAGAGA	GGA	214	45	0.911111	Myh14	-
chr7	51887945	GGAGAGA	GGA	214	45	0.911111	Myh14	-
chr7	51888761	TAGC	TAGCATCCAGC	214	114	0.938596	Myh14	-
chr7	51888761	TAGC	TAGCATCCAGC	214	114	0.938596	Myh14	-
chr7	51888761	TAGC	TAGCATCCAGC	214	114	0.938596	Myh14	-
chr7	51894518	Tgcggggcggggcggggcggggc	Tgcggggcggggc	214	70	0.7	Myh14	-
chr7	51894518	Tgcggggcggggcggggcggggc	Tgcggggcggggc	214	70	0.7	Myh14	-
chr7	51894518	Tgcggggcggggcggggcggggc	Tgcggggcggggc	214	70	0.7	Myh14	-
chr7	51965713	TGCCGCC	TGCCGCCGCC	214	121	0.842975	Izumo2	+
chr7	51994858	T	TC	214	19	1	Zfp473	-
chr7	52018440	GA	G	214	30	0.633333	Vrk3	+
chr7	52085567	CG	C	214	76	0.986842	Nup62-il4i1	+
chr7	52085567	CG	C	214	76	0.986842	Nup62	+
chr7	52085825	GAG	GAGGAGACGCTGGCCAAG	214	44	0.75	Nup62-il4i1	+
chr7	52085825	GAG	GAGGAGACGCTGGCCAAG	214	44	0.75	Nup62	+
chr7	52085931	CTTTT	CTTT	214	68	0.955882	Nup62-il4i1	+
chr7	52085931	CTTTT	CTTT	214	68	0.955882	Nup62	+
chr7	52086086	TGTCTA	TGTCTAGTCTA	214	50	0.96	Nup62-il4i1	+
chr7	52086086	TGTCTA	TGTCTAGTCTA	214	50	0.96	Nup62	+
chr7	52102087	CAAAAA	CAAAA	150	42	1	Tbc1d17	-
chr7	52109482	AGGGGGGG	AGGGGGGGGGGG	214	15	0.866667	Akt1s1	+
chr7	52109482	AGGGGGGG	AGGGGGGGGGGG	214	15	0.866667	Akt1s1	+
chr7	52116864	CC	C	181	98	0.938776	Pnkp	+
chr7	52122154	C	CA, CACA	28.5	36	0.666667	Ptov1	-
chr7	52152578	CCTCTCT	CCTCTCTCT	214	13	0.923077	Fuz	+
chr7	52154321	A	AAGCGCCACTAGGGACCA	214	35	0.771429	Fuz	+
chr7	52156715	GCCC	GCCCC	214	105	0.790476	Ap2a1	-
chr7	52156715	GCCC	GCCCC	214	105	0.790476	Ap2a1	-
chr7	52165202	T	TAGGGACACCGTG	214	27	0.925926	Ap2a1	-
chr7	52165202	T	TAGGGACACCGTG	214	27	0.925926	Ap2a1	-
chr7	52208224	TGG	TGGG	214	13	1	Tsks	+
chr7	52208224	TGG	TGGG	214	13	1	Tsks	+
chr7	52216116	GTTTTT	GTTTTTT	117	28	0.964286	Cpt1c	-
chr7	52216116	GTTTTT	GTTTTTT	117	28	0.964286	Cpt1c	-
chr7	52236939	ACCCCCCC	ACCCCCC	66.5	70	0.957143	Prmt1	-
chr7	52236939	ACCCCCCC	ACCCCCC	66.5	70	0.957143	Prmt1	-
chr7	52236939	ACCCCCCC	ACCCCCC	66.5	70	0.957143	Prmt1	-
chr7	52236939	ACCCCCCC	ACCCCCC	66.5	70	0.957143	Prmt1	-
chr7	52259042	CC	C	160	128	0.890625	Scaf1	-
chr7	52275640	GGGA	GCCCACACACGTTTCTCACTGTCCAGCCGTGCAGGA	18.5	73	0.219178	Rras	+
chr7	52285954	AATAT	AAT	214	20	1	Prr12	-
chr7	52305508	AAG	AAGGAG	214	62	0.951613	Prr12	-
chr7	52346797	C	CCCCCCCCC	160	12	0.5	Rcn3	-
chr7	52378192	GAG	GAGAACCACAG	214	37	0.972973	Rps11	-
chr7	52382668	ATT	AT	214	78	0.576923	Rpl13a	-
chr7	52387677	Ggcagcagcagcagcagcag	Ggcagcagcagcagcag	214	34	0.764706	Flt3l	-
chr7	52403075	G	GGG	134	22	0.545455	Aldh16a1	-
chr7	52403441	AACACA	AACACACA	214	116	0.931034	Aldh16a1	-
chr7	52426202	ACCCCCCCCCC	ACCCCCCCCCCCC	162	259	0.594595	Slc17a7	+
chr7	52427613	TGGGG	TGGGGG	209	52	0.923077	Slc17a7	+
chr7	52439629	TG	TGG	214	16	0.9375	Ccdc155	-
chr7	52448501	CGG	CG	214	57	1	Ccdc155	-
chr7	52474603	GTT	GT	214	31	0.935484	Tead2	+
chr7	52490726	C	CCGTCTGCTCCTGTGCCCCA	199	17	0.941176	Cd37	-
chr7	52492506	CGGGGGG	CGGGGG	102	17	0.882353	Cd37	-
chr7	52493837	A	ATCCCAGC	219	24	0.791667	Cd37	-
chr7	52559941	CGGGGGG	CGGGGG	98.5	93	0.88172	Trpm4	-
chr7	52560154	CA	CACACCCTGCCACGCCTA	214	91	0.824176	Trpm4	-
chr7	52591461	A	ATGAAGATGAAGATGAA	214	21	0.714286	Hrc	+
chr7	52622730	ATTTTTTTTTTTT	ATTTTTTTTTTTTTTT, AGTTTTTTTTTTTTT	214	206	0.747573	Mtag2	+
chr7	52622730	ATTTTTTTTTTTT	ATTTTTTTTTTTTTTT, AGTTTTTTTTTTTTT	214	206	0.747573	Mtag2	+
chr7	52622899	CAA	CA	214	83	0.963855	Mtag2	+
chr7	52622899	CAA	CA	214	83	0.963855	Mtag2	+
chr7	52623323	GAAG	G	214	48	0.916667	Lin7b	-
chr7	52642702	GA	GAAA	214	387	0.950904	Snrnp70	-
chr7	52670790	CC	C	214	379	0.984169	Ntf5	+
chr7	52710745	CCCCCATCCC	CCCCCATCCCCATCCC	214	44	0.818182	Gys1	+
chr7	52720545	GT	GTGACCCT	214	43	0.953488	Bax	-
chr7	52749461	TCAG	TCAGACCCAG	214	49	0.877551	Nucb1	-
chr7	52749461	TCAG	TCAGACCCAG	214	49	0.877551	Nucb1	-
chr7	52753756	CCTC	CCTCTC	214	227	0.986784	Nucb1	-
chr7	52753756	CCTC	CCTCTC	214	227	0.986784	Nucb1	-
chr7	52757106	G	GGTG	214	30	0.9	Nucb1	-
chr7	52757106	G	GGTG	214	30	0.9	Nucb1	-
chr7	52757134	G	GG	62	19	0.210526	Nucb1	-
chr7	52757134	G	GG	62	19	0.210526	Nucb1	-
chr7	52821289	C	CT	214	24	1	Hsd17b14	+
chr7	52840606	CACTG	C	151	25	0.76	Bcat2	+
chr7	52840606	CACTG	C	151	25	0.76	Bcat2	+
chr7	52840606	CACTG	C	151	25	0.76	Bcat2	+
chr7	52949598	CGAC	C	214	41	0.926829	Ntn5	+
chr7	52949598	CGAC	C	214	41	0.926829	Sec1	-
chr7	52959004	CCC	CCCACC	162	13	0.692308	Car11	+
chr7	52974881	TTTTCCTTTCC	TTTTCC	214	176	0.977273	Rpl18	+
chr7	53048005	CGGGGGG	CGGGGGGG	151	101	0.851485	Lmtk3	+
chr7	53108755	T	TA	214	34	0.941176	Grin2d	-
chr7	53138331	GTCTCTCTCTC	GTCTCTCTCTCTC	214	51	0.921569	Kdelr1	+
chr7	53191909	ATCCC	AC, A	80.8	11	0.727273	Ccdc114	+
chr7	53235226	TCC	TCCC	214	69	0.811594	Abcc6	-
chr7	53275875	TGG	TGGGG	214	21	0.952381	Abcc6	-
chr7	53317129	TTCTCT	TTCTCTCT	214	100	0.98	Nomo1	+
chr7	53317229	G	GTG	214	62	0.951613	Nomo1	+
chr7	53326109	GTG	GTGCCTGTCTCTTG	214	13	1	Nomo1	+
chr7	53372561	CTGG	CTGGTGG	18.5	49	0.0816327	Abcc8	-
chr7	53393486	G	GGGGGCAGAGGGGGCACAGGGGGCACAGGGGG	59.5	35	0.142857	Abcc8	-
chr7	53393502	GT, GGGCACAGGGGGCACAGGGGGCACAGGGT	GGGCACAT, GGGCACAGGGGGCACT	100	29	0.206897	Abcc8	-
chr7	53412465	AGACC	AGACCGACC	214	24	0.875	Abcc8	-
chr7	53433792	C	CATG	214	21	0.952381	Abcc8	-
chr7	53474804	ACCCCCCC	ACCCCCCCC	112	96	0.927083	Ush1c	-
chr7	53474804	ACCCCCCC	ACCCCCCCC	112	96	0.927083	Ush1c	-
chr7	53474804	ACCCCCCC	ACCCCCCCC	112	96	0.927083	Ush1c	-
chr7	53477303	Agtgtgtgtgtgtgtgtgtgtgtgtgtgtgtgtgtgtgtgtgtgtgt	Agtgtgtgtgtgtgtgtgtgtgtgt	205	10	0.5	Ush1c	-
chr7	53477303	Agtgtgtgtgtgtgtgtgtgtgtgtgtgtgtgtgtgtgtgtgtgtgt	Agtgtgtgtgtgtgtgtgtgtgtgt	205	10	0.5	Ush1c	-
chr7	53477303	Agtgtgtgtgtgtgtgtgtgtgtgtgtgtgtgtgtgtgtgtgtgtgt	Agtgtgtgtgtgtgtgtgtgtgtgt	205	10	0.5	Ush1c	-
chr7	53514774	TCTACCT, TAAGGGATCTGCGGCATGGGTAATCCCTACCT	TAAGGGATCTGCGGCTACCT, TAAGGGATCTGCGGCATGGGTAATCCTACCT	113	25	0.28	Otog	+
chr7	53521379	TGGGG	TGGGGG	108	16	1	Otog	+
chr7	53532903	G	GG	214	36	0.972222	Otog	+
chr7	53539076	TGG	TGGG	214	27	0.444444	Otog	+
chr7	53560560	GCCC	GCCCC	214	26	0.961538	Otog	+
chr7	67144608	AGC, A	AC, AAGC	63.9	38	0.236842	Snurf	-
chr7	67144608	AGC, A	AC, AAGC	63.9	38	0.236842	Snrpn	-
chr7	67144608	AGC, A	AC, AAGC	63.9	38	0.236842	Snrpn	-
chr7	67144608	AGC, A	AC, AAGC	63.9	38	0.236842	Snrpn	-
chr7	71879597	Ctgtgtgtgtgtgtgtgtgtgtgtgtgtgtgtgtg	Ctgtgtgtgtgtgtgtgtgtgtgtgtgtgtgtg	18.5	43	0.0930233	Apba2	+
chr7	75097704	tcta	tTcta	36.5	80	0.175	Igf1r	+
chr7	85598240	Aagagagagagagagagagagagagagagagagagagagagaga	Aagagagagagagagagagagagagagagagagagagagaga	29.5	33	0.0909091	Ntrk3	-
chr7	85598240	Aagagagagagagagagagagagagagagagagagagagagaga	Aagagagagagagagagagagagagagagagagagagagaga	29.5	33	0.0909091	Ntrk3	-
chr7	107603881	A	AG	214	88	0.988636	C2cd3	+
chr7	120495267	aatatatatatatatatat	aatatatatatatatat	36.5	33	0.151515	Btbd10	-
chr7	130268155	tg	tTTTTTTTTTTTTTTTTTg, tTTTTTTTTTTTTTTTTTTTTTTTTg	135	49	0.387755	Tnrc6a	+
chr7	137745341	tc	t	21.5	85	0.117647	Tacc2	+
chr7	137745341	tc	t	21.5	85	0.117647	Tacc2	+
chr7	147109675	TCCCCCC	TCCCCC	121	48	0.958333	Kndc1	+
chr7	148879258	GAAGATCAAGATCAA	GAAGATCAA	214	75	0.973333	Muc2	+
chr7	150682964	Gcacacacacacacacacacacacacacacacacacacacacacacacaca	Gcacacacacacacacacacacacacacacacacacacacacacacaca	33.5	55	0.127273	Slc22a18	+
chr7	150682964	Gcacacacacacacacacacacacacacacacacacacacacacacacaca	Gcacacacacacacacacacacacacacacacacacacacacacacaca	33.5	55	0.127273	Slc22a18	+
chr8	12429967	CGGGGGGGGGG	CGGGGGGGGG	52.5	27	0.851852	Gm5607	+
chr8	27178312	AGAC	AC	57.5	45	0.222222	Hook3	-
chr8	27273316	AG	A	108	60	0.15	Thap1	+
chr8	37649696	TCCCCCC	TCCCCCCCCC	112	48	0.145833	Dlc1	-
chr8	37649696	TCCCCCC	TCCCCCCCCC	112	48	0.145833	Dlc1	-
chr8	37649696	TCCCCCC	TCCCCCCCCC	112	48	0.145833	Dlc1	-
chr8	47020385	TC	TCTCCGC	214	58	0.982759	Ccdc110	+
chr8	47065663	A	AAACAT	214	47	1	Ufsp2	+
chr8	55610345	CAAA	CAAAA	214	64	0.921875	Spcs3	-
chr8	55770906	GTTTTTTTTTTTT	GTTTTTTTTTTT	27.5	52	0.846154	Wdr17	-
chr8	55770906	GTTTTTTTTTTTT	GTTTTTTTTTTT	27.5	52	0.846154	Wdr17	-
chr8	58483910	T	TTTT, TT	214	186	0.521505	Glra3	+
chr8	58777143	T	TC	31.5	34	0.970588	Hpgd	+
chr8	59070198	GA	G	214	163	0.981595	Fbxo8	+
chr8	59963941	GAAAAAAAAAA	GAAAAAAAAAAA	61.5	54	0.796296	Sap30	-
chr8	71326192	AATGAT	AAT	214	105	1	Ints10	+
chr8	71326932	AGC	AGCATCCTATAACCCTGC	214	45	0.711111	Ints10	+
chr8	72332738	AGGGGGGGGG	AGGGGGGGGGG	45.5	18	0.888889	Gmip	+
chr8	72340853	AGT	AGTGACCTGT	214	72	0.875	Gmip	+
chr8	72341598	ACTCT	ACT	214	84	0.47619	Gmip	+
chr8	72409883	TCCCCCCC	TCCCCCC	58.5	36	1	Cilp2	-
chr8	72410204	CC	CCGC	214	42	0.928571	Cilp2	-
chr8	72622114	A	AGA	214	89	0.842697	Ncan	-
chr8	72656291	GTTT	GTTTT	214	62	1	Nr2c2ap	+
chr8	72656291	GTTT	GTTTT	214	62	1	Nr2c2ap	+
chr8	72656291	GTTT	GTTTT	214	62	1	Rfxank	-
chr8	72656291	GTTT	GTTTT	214	62	1	Rfxank	-
chr8	72690081	GAGCGTTAGCGTTAGCGT	GAGCGTTAGCGT	214	120	0.85	Mef2b	+
chr8	72690081	GAGCGTTAGCGTTAGCGT	GAGCGTTAGCGT	214	120	0.85	Mef2b	+
chr8	72760579	A	AA	214	129	0.728682	Sugp2	+
chr8	72760579	A	AA	214	129	0.728682	Sugp2	+
chr8	72815069	ACCCC	ACCCCC	214	59	0.864407	Homer3	+
chr8	72815069	ACCCC	ACCCCC	214	59	0.864407	Homer3	+
chr8	72846418	TCTCT	TCTCTACTCT	214	38	0.973684	Lass1	+
chr8	72846418	TCTCT	TCTCTACTCT	214	38	0.973684	Gdf1	+
chr8	72847367	Cgagtgagtgagtgagtgagtgag	Cgagtgagtgagtgag	214	69	0.768116	Lass1	+
chr8	72847367	Cgagtgagtgagtgagtgagtgag	Cgagtgagtgagtgag	214	69	0.768116	Gdf1	+
chr8	72856864	AGG	AG	214	57	0.982456	Upf1	-
chr8	72856864	AGG	AG	214	57	0.982456	Upf1	-
chr8	72903499	AGGGGGGG	AGGGGGG	112	55	0.872727	Comp	+
chr8	72932741	CGGG	CGG	214	15	1	Crtc1	-
chr8	72975322	AGCCAGG	AGCCAGGCCAGG	214	42	0.97619	Klhl26	-
chr8	72975322	AGCCAGG	AGCCAGGCCAGG	214	42	0.97619	Klhl26	-
chr8	73022474	CAA	CAAA	214	29	0.965517	Crlf1	+
chr8	73122857	CTT	CT	214	83	0.963855	Ssbp4	-
chr8	73123229	ga	g	214	81	1	Ssbp4	-
chr8	73123400	CAA	CA	214	59	0.898305	Ssbp4	-
chr8	73176435	AGGGGGGGG	AGGGGGG	214	46	0.891304	Pgpep1	-
chr8	73270158	AGGG	AGG	214	126	0.968254	Pde4c	+
chr8	73288662	TGG	TG	214	96	0.96875	Ifi30	-
chr8	73294242	G	GTCC	64.5	43	0.976744	Pik3r2	-
chr8	73372238	TAA	TA	214	19	1	Kcnn1	-
chr8	73787012	GACACA	GACA	214	41	0.97561	Haus8	-
chr8	73787012	GACACA	GACA	214	41	0.97561	Haus8	-
chr8	73872810	ATGCTCCCCAGCAGCTCCCTGGAGGTTAGCCCAGTGCTCCCCAGCAGCTCCCTGGA	ATGCTCCCCAGCAGCTCCCTGGA	214	95	0.484211	Myo9b	+
chr8	73872810	ATGCTCCCCAGCAGCTCCCTGGAGGTTAGCCCAGTGCTCCCCAGCAGCTCCCTGGA	ATGCTCCCCAGCAGCTCCCTGGA	214	95	0.484211	Myo9b	+
chr8	73872810	ATGCTCCCCAGCAGCTCCCTGGAGGTTAGCCCAGTGCTCCCCAGCAGCTCCCTGGA	ATGCTCCCCAGCAGCTCCCTGGA	214	95	0.484211	Myo9b	+
chr8	73874788	ACTCTC	ACTCTCTC	214	102	0.921569	Myo9b	+
chr8	73874788	ACTCTC	ACTCTCTC	214	102	0.921569	Myo9b	+
chr8	73874788	ACTCTC	ACTCTCTC	214	102	0.921569	Myo9b	+
chr8	73878473	g	gTGTATG, gTGTATGTGTG	178	35	0.514286	Myo9b	+
chr8	73878473	g	gTGTATG, gTGTATGTGTG	178	35	0.514286	Myo9b	+
chr8	73878473	g	gTGTATG, gTGTATGTGTG	178	35	0.514286	Myo9b	+
chr8	73883182	GCTCCTGAGGAATAGCCTC	GCTC	214	22	1	Myo9b	+
chr8	73883182	GCTCCTGAGGAATAGCCTC	GCTC	214	22	1	Myo9b	+
chr8	73883182	GCTCCTGAGGAATAGCCTC	GCTC	214	22	1	Myo9b	+
chr8	73926816	GGG	GGGGACCGG	214	24	0.916667	Babam1	+
chr8	73993282	CT	C	214	20	0.9	Dda1	+
chr8	74002788	ACCCCC	ACCCC	159	44	0.954545	Ano8	-
chr8	74007098	TCC	TC	214	103	0.970874	Ano8	-
chr8	74014928	GCTC	G	214	35	0.457143	Gtpbp3	+
chr8	74081817	TGGGGGGG	TGGGGGG	47.5	12	0.833333	Tmem221	-
chr8	74160377	AGGG	AGGGG	214	79	0.822785	Unc13a	-
chr8	74167082	CAGAGAGAG	CAGAGAGAGAG	214	92	0.815217	Unc13a	-
chr8	74173700	TCCCCCCCCCCC	TCCCCCCCC	128	52	0.980769	Unc13a	-
chr8	74174618	A	AC	214	23	0.956522	Unc13a	-
chr8	74175789	G	GT	140	107	0.971963	Unc13a	-
chr8	74179378	ACCCCCCCC	ACCCCCCCCCCCC	214	32	0.8125	Unc13a	-
chr8	74181876	AGAC	AGACGAGTGTGGAC	214	73	0.90411	Unc13a	-
chr8	74186351	GGGAGCAGGAGC	GGGAGCAGGAGCAGGAGC	214	106	0.896226	Unc13a	-
chr8	74189156	TGGGGGGGGGG	TGGGGGGGGG	62.5	48	0.791667	Unc13a	-
chr8	74203453	C	CCCC, CC	153	33	0.424242	Jak3	+
chr8	74203453	C	CCCC, CC	153	33	0.424242	Jak3	+
chr8	74204043	CGACCCCATCCACCCCCCT, C	CCCCCCCCACAAGTGACCCCATCCACCCCCCT, CCCCCCCCCCAAGTGGAGGACCCCATCCACCCCCCT	139	29	0.551724	Jak3	+
chr8	74204043	CGACCCCATCCACCCCCCT, C	CCCCCCCCACAAGTGACCCCATCCACCCCCCT, CCCCCCCCCCAAGTGGAGGACCCCATCCACCCCCCT	139	29	0.551724	Jak3	+
chr8	74236205	GCACA	GCA	214	51	1	Fcho1	-
chr8	74236205	GCACA	GCA	214	51	1	Fcho1	-
chr8	74238094	GGGCCCCTCTTGGCCCCTC	GGGCCCCTC	214	27	1	Fcho1	-
chr8	74238094	GGGCCCCTCTTGGCCCCTC	GGGCCCCTC	214	27	1	Fcho1	-
chr8	74242178	TGGC	TGGCCTCGGC	214	41	0.902439	Fcho1	-
chr8	74242178	TGGC	TGGCCTCGGC	214	41	0.902439	Fcho1	-
chr8	74489854	TAAGTGCT	T	214	48	0.479167	Zfp961	+
chr8	74513904	GGGG	GAAAAAAAGGG, GAAAAAAACAATAGTTAAGGG	110	57	0.385965	Cyp4f18	-
chr8	74519760	TCCCCC	TCCCCCC	136	49	0.918367	Cyp4f18	-
chr8	74582545	TCCC	TCC	214	118	0.966102	Olfr372	+
chr8	74667479	TA	TAA	214	37	0.972973	Tpm4	+
chr8	74701586	CCT	CCTAGGTCT	217	39	0.74359	Rab8a	+
chr8	74724723	TCCCC	TCCC	214	46	0.978261	Hsh2d	+
chr8	74920118	TCCCC	TCCC	214	83	0.951807	Eps15l1	-
chr8	74920118	TCCCC	TCCC	214	83	0.951807	Eps15l1	-
chr8	74949646	A	AA, AAA	32.5	51	0.117647	Calr3	-
chr8	74949646	A	AA, AAA	32.5	51	0.117647	Calr3	-
chr8	74958787	CAAAAAAA	CAAAAAAAA	87.5	67	0.895522	Calr3	-
chr8	74958787	CAAAAAAA	CAAAAAAAA	87.5	67	0.895522	Calr3	-
chr8	74985939	c	cATGACT	217	146	0.0958904	Cherp	-
chr8	74985955	acctgga	a	214	153	0.771242	Cherp	-
chr8	74986020	AATGGGGCATGGGCA	AATGGGGCATGGGCATGGGGCATGGGCA	214	173	0.815029	Cherp	-
chr8	75180913	GAAAA	GAAA	177	40	0.95	Nwd1	+
chr8	75181112	CTTTTTT	CTTTTT	107	22	0.772727	Nwd1	+
chr8	77593053	Gcctgcccctgcccctgcccct	GCCTGCCCCTGCCcctgcccctgcccctgcccct	201	15	0.333333	Tom1	+
chr8	77593053	Gcctgcccctgcccctgcccct	GCCTGCCCCTGCCcctgcccctgcccctgcccct	201	15	0.333333	Tom1	+
chr8	77622644	ATGTCTTGTCTTGTCTT	ATGTCTTGTCTTGTCTTGTCTT	214	18	0.833333	Hmox1	+
chr8	79774800	ACCCCCC	ACCCCC	120	32	0.96875	Arhgap10	-
chr8	84414586	CAA	CA	214	38	0.947368	Inpp4b	+
chr8	85293193	T	TA	214	194	0.963918	Zfp330	-
chr8	85293314	GTA	GTACATATA	214	130	0.907692	Zfp330	-
chr8	85788694	GC	G	198	34	0.382353	Tbc1d9	+
chr8	85788694	GC	G	198	34	0.382353	Tbc1d9	+
chr8	85853047	TAAAAAAAAAAAAAAA	TAAAAAAAAAAAA	172	49	0.755102	Elmod2	-
chr8	85853047	TAAAAAAAAAAAAAAA	TAAAAAAAAAAAA	172	49	0.755102	Elmod2	-
chr8	85854985	ATTTT	ATT	214	48	1	Elmod2	-
chr8	85854985	ATTTT	ATT	214	48	1	Elmod2	-
chr8	85892816	GACAACA	GACA	214	112	0.964286	4933434I20Rik	+
chr8	85934460	AGCC	AGCCTGGTCTGGCCTGTGCCGGCC	214	30	0.766667	Clgn	+
chr8	86096267	ACCCAGCCCCAGCCCCAGC	ACCCAGCCCCAGCCCCAGCCCCAGCCCCAGC	214	16	0.75	Tecr	-
chr8	86096267	ACCCAGCCCCAGCCCCAGC	ACCCAGCCCCAGCCCCAGCCCCAGCCCCAGC	214	16	0.75	Tecr	-
chr8	86118194	CTT	CT	83.5	17	0.411765	Tecr	-
chr8	86118194	CTT	CT	83.5	17	0.411765	Tecr	-
chr8	86187777	ACTG	ACTGATAAAACCTG	214	31	0.903226	Gipc1	+
chr8	86197496	AGGGG	AGGG	214	84	0.97619	Pkn1	-
chr8	86197496	AGGGG	AGGG	214	84	0.97619	Pkn1	-
chr8	86253470	GTCTCT	GTCT	214	15	1	Cd97	-
chr8	86253470	GTCTCT	GTCT	214	15	1	Cd97	-
chr8	86253470	GTCTCT	GTCT	214	15	1	Cd97	-
chr8	86253470	GTCTCT	GTCT	214	15	1	Cd97	-
chr8	86257298	AGGGGGGG	AGGGGGG	75.5	34	0.647059	Cd97	-
chr8	86257298	AGGGGGGG	AGGGGGG	75.5	34	0.647059	Cd97	-
chr8	86257298	AGGGGGGG	AGGGGGG	75.5	34	0.647059	Cd97	-
chr8	86257298	AGGGGGGG	AGGGGGG	75.5	34	0.647059	Cd97	-
chr8	86463640	ACCCCCC	ACCCCC	174	186	0.892473	Lphn1	+
chr8	86558060	CA	C	214	68	0.941176	Il27ra	-
chr8	86606529	CTGTTTGTT	CTGTT	217	23	0.913043	Rfx1	+
chr8	86615017	TATCAT	TAT	214	49	0.959184	Rfx1	+
chr8	86619499	CCT	C	214	153	0.986928	Rfx1	+
chr8	86622206	A	ACA, ACAGACAA	152	55	0.727273	Dcaf15	-
chr8	86622445	TCACCACC	TCACC	214	57	0.947368	Dcaf15	-
chr8	86626631	GGGCCT	GGGCCTGCTGAAAGAGAAGGCCT	214	25	0.72	Dcaf15	-
chr8	86654417	CCTCTC	CCTCTCTC	214	94	0.93617	Podnl1	+
chr8	86657205	C	CTACCCGCC	182	25	0.36	Cc2d1a	-
chr8	86658768	AGCTC	AGCTCGCTC	215	50	0.14	Cc2d1a	-
chr8	86662609	GT	G	53.5	98	0.0816327	Cc2d1a	-
chr8	86691476	GCAG	GCAGGGCAGCAGCAGCCAG	214	28	0.821429	4930432K21Rik	+
chr8	86691476	GCAG	GCAGGGCAGCAGCAGCCAG	214	28	0.821429	4930432K21Rik	+
chr8	86748205	ACCCACCTA	A	214	24	0.833333	Zswim4	-
chr8	86750754	ACACTCAGTATCCAGGCCA	ACA	214	25	1	Zswim4	-
chr8	86770641	ACT	ACTTCTTCT	214	105	0.847619	D8Ertd738e	-
chr8	86778281	G	GATCCAGA	214	24	0.875	Mri1	-
chr8	86782837	AGGG	AGG	214	22	0.863636	Ccdc130	-
chr8	87093789	CC	CCCGTC	214	196	0.943878	Cacna1a	+
chr8	87093789	CC	CCCGTC	214	196	0.943878	Cacna1a	+
chr8	87093789	CC	CCCGTC	214	196	0.943878	Cacna1a	+
chr8	87093789	CC	CCCGTC	214	196	0.943878	Cacna1a	+
chr8	87157081	G	GTA	214	99	0.979798	Cacna1a	+
chr8	87157081	G	GTA	214	99	0.979798	Cacna1a	+
chr8	87157081	G	GTA	214	99	0.979798	Cacna1a	+
chr8	87157081	G	GTA	214	99	0.979798	Cacna1a	+
chr8	87157288	TTCTGGCCTCTGGCCTCTG	TTCTGGCCTCTG	214	37	0.945946	Cacna1a	+
chr8	87157288	TTCTGGCCTCTGGCCTCTG	TTCTGGCCTCTG	214	37	0.945946	Cacna1a	+
chr8	87157288	TTCTGGCCTCTGGCCTCTG	TTCTGGCCTCTG	214	37	0.945946	Cacna1a	+
chr8	87157288	TTCTGGCCTCTGGCCTCTG	TTCTGGCCTCTG	214	37	0.945946	Cacna1a	+
chr8	87213283	ggtg	gGTGTgtg	214	18	0.888889	Trmt1	+
chr8	87213283	ggtg	gGTGTgtg	214	18	0.888889	Trmt1	+
chr8	87213283	ggtg	gGTGTgtg	214	18	0.888889	Trmt1	+
chr8	87295648	TAAAA	TAAAAA	93.5	12	0.916667	Nfix	-
chr8	87295648	TAAAA	TAAAAA	93.5	12	0.916667	Nfix	-
chr8	87295648	TAAAA	TAAAAA	93.5	12	0.916667	Nfix	-
chr8	87366828	AG	AGG	214	217	0.967742	Calr	-
chr8	87439566	T	TG	214	132	0.984848	Mast1	-
chr8	87481845	GCC	GC	214	56	0.910714	Rnaseh2a	-
chr8	87517036	GAGTT	GT	214	39	1	Hook2	+
chr8	87517036	GAGTT	GT	214	39	1	Hook2	+
chr8	87535193	CGGGGGGGGGGG	CGGGGGGG	214	19	0.947368	Best2	-
chr8	87535193	CGGGGGGGGGGG	CGGGGGGG	214	19	0.947368	Best2	-
chr8	87543573	TGGGGGGG	TGGGGGGGG	88.5	47	0.914894	Asna1	-
chr8	87586068	CA	CAA	214	77	0.987013	Fbxw9	+
chr8	87597160	AGGGGGGG	AGGGGGGGGGGG	214	71	0.647887	Dhps	+
chr8	87604883	AAAGAAG	AAAG	214	138	0.956522	BC056474	+
chr8	87617780	G	GGGA	214	16	1	Man2b1	+
chr8	87636078	A	AACTGTAGTAA	214	90	0.644444	Zfp791	-
chr8	87860248	C	CT	114	74	0.972973	Mylk3	-
chr8	87866524	AAAGAA	AAAGAAGAA	214	35	0.942857	Mylk3	-
chr8	87879026	G	GGCTTCCAG, GGCTTCC	66.2	41	0.0731707	Mylk3	-
chr8	87884483	A	ATAAATA	214	35	0.6	Mylk3	-
chr8	88040150	C	CC	214	108	0.972222	Gpt2	+
chr8	88043318	CGG	CGGG	214	33	0.969697	Gpt2	+
chr8	88063905	GAGC, GCTGCTTAAGGAAGC	GCTGCTTAAGGAAACAGC, GCTGCTTAAGGAAACAAATCAGC	17.5	18	0.166667	Dnaja2	-
chr8	88064387	CAAAAA	CAAAA	156	26	0.884615	Dnaja2	-
chr8	88077878	TC	T	214	114	0.973684	Dnaja2	-
chr8	88187215	GAAAAAA	GAAAAAAA	143	66	0.924242	Neto2	-
chr8	88288318	GAAAAAAAAAAAAAAA	GAAAAAAAAAAA	50.7	10	0.5	Itfg1	-
chr8	89048548	CTG	CTGGACTGTG	187	12	0.916667	Abcc12	-
chr8	90680330	Attatttatttatttatttatttatttat	ATTATttatttatttatttatttatttatttat	214	11	0.909091	Heatr3	+
chr8	90682183	A	ACT, ATTACT	108	16	0.8125	Heatr3	+
chr8	90834401	AC	ACC	214	106	0.990566	Adcy7	+
chr8	90834401	AC	ACC	214	106	0.990566	Adcy7	+
chr8	90834401	AC	ACC	214	106	0.990566	Adcy7	+
chr8	90834401	AC	ACC	214	106	0.990566	Adcy7	+
chr8	90836079	A	AG	154	15	1	Adcy7	+
chr8	90836079	A	AG	154	15	1	Adcy7	+
chr8	90836079	A	AG	154	15	1	Adcy7	+
chr8	90836079	A	AG	154	15	1	Adcy7	+
chr8	90842794	TTTcctcctccctcctccctcctccctcctccctcctccctcc	Ttccctcctccctcctccctcc	214	73	1	Adcy7	+
chr8	90842794	TTTcctcctccctcctccctcctccctcctccctcctccctcc	Ttccctcctccctcctccctcc	214	73	1	Adcy7	+
chr8	90842794	TTTcctcctccctcctccctcctccctcctccctcctccctcc	Ttccctcctccctcctccctcc	214	73	1	Adcy7	+
chr8	90842794	TTTcctcctccctcctccctcctccctcctccctcctccctcc	Ttccctcctccctcctccctcc	214	73	1	Adcy7	+
chr8	90849971	CTGCAGCTCCTGGTTGTTTTGCAGCTCCTG	CTGCAGCTCCTG	214	35	0.971429	Adcy7	+
chr8	90849971	CTGCAGCTCCTGGTTGTTTTGCAGCTCCTG	CTGCAGCTCCTG	214	35	0.971429	Adcy7	+
chr8	90849971	CTGCAGCTCCTGGTTGTTTTGCAGCTCCTG	CTGCAGCTCCTG	214	35	0.971429	Adcy7	+
chr8	90849971	CTGCAGCTCCTGGTTGTTTTGCAGCTCCTG	CTGCAGCTCCTG	214	35	0.971429	Adcy7	+
chr8	90857822	CC	C	214	47	0.957447	Brd7	-
chr8	91046142	CGGGGGGG	CGGGGGGGGGGGGG	214	24	0.416667	Nkd1	+
chr8	91199445	T, TGGGGG	TGGGGGG, TGG	136	23	0.26087	Nod2	+
chr8	91208442	G	GA	198	162	0.969136	Nod2	+
chr8	91246964	CTTTTTTT	CTTTTTT	38.5	14	1	Cyld	+
chr8	91246964	CTTTTTTT	CTTTTTT	38.5	14	1	Cyld	+
chr8	91246964	CTTTTTTT	CTTTTTT	38.5	14	1	Cyld	+
chr8	91246964	CTTTTTTT	CTTTTTT	38.5	14	1	Cyld	+
chr8	91255758	TGGG	TGGGGGAAGGG	214	19	0.789474	Cyld	+
chr8	91255758	TGGG	TGGGGGAAGGG	214	19	0.789474	Cyld	+
chr8	91255758	TGGG	TGGGGGAAGGG	214	19	0.789474	Cyld	+
chr8	91255758	TGGG	TGGGGGAAGGG	214	19	0.789474	Cyld	+
chr8	92798490	ACAC	AAAAGCAC	214	166	0.421687	Tox3	-
chr8	98060546	TTGTGTGTGTGTGTGTGTG	TTGTGTGTGTGTGTGTG	41.5	15	0.2	Ccdc113	+
chr8	106705933	TCC	TC	214	116	0.982759	Bean1	+
chr8	106705933	TCC	TC	214	116	0.982759	Bean1	+
chr8	106705933	TCC	TC	214	116	0.982759	Bean1	+
chr8	114476204	TC	T	29.5	98	0.153061	Gabarapl2	+
chr8	123012959	T	TT	10.8	51	0.156863	Gse1	+
chr9	7465083	TG	TGG	214	95	0.947368	Mmp1a	+
chr9	21751891	Agtgtgtgtgtgtgtgtgtgtgtgtgtgtgtgtgtgtgtgtgtgt	Agtgtgtgtgtgtgtgtgtgtgtgtgtgtgtgtgtgtgtgtgt	71.5	81	0.0740741	BC018242	+
chr9	45200373	CGGGGGGGGGGGG	CGGGGGGGGGGGGGGG	22.5	10	0.3	Fxyd6	+
chr9	48715532	Gacacacacacacacacacacacacacacacacacacacacacacacac	Gacacacacacacacacacacacacacacacacacacacacacacac	85.5	49	0.122449	Htr3a	-
chr9	48715532	Gacacacacacacacacacacacacacacacacacacacacacacacac	Gacacacacacacacacacacacacacacacacacacacacacacac	85.5	49	0.122449	Htr3a	-
chr9	66281860	CTTTTTTTTTT	CTTTTTTTTTTT	37.5	133	0.87218	Herc1	+
chr9	67813243	CATATATATATATATATA	CATATATATATATATA	76.5	43	0.186047	Vps13c	+
chr9	79449035	Aatatatatatatatatata	Aatatatatatatatata	73.5	38	0.131579	Col12a1	-
chr9	85739206	TG	TTTG	47.5	81	0.148148	Tpbg	+
chr9	85739206	TG	TTTG	47.5	81	0.148148	Tpbg	+
chr9	98854097	Tacacacacacacacacacacacacacacacacacacacacacacaca	Tacacacacacacacacacacacacacacacacacacacacacaca	41.5	28	0.107143	Foxl2os	-
chr9	99375217	gtg	g	48.5	53	0.113208	Nme9	+
chr9	103118303	Ttgtgtgtgtgtgtgtgtgtgtgtgtgtgtgtgtgtgtgt	Ttgtgtgtgtgtgtgtgtgtgtgtgtgtgtgtgtgtgt	60.5	70	0.0857143	Trf	-
chr9	105836537	GAAA	GAA	214	124	0.959677	Col6a5	-
chr9	105969553	G	GGG	59.5	12	0.25	Col6a4	-
chr9	113865801	TGT	TT	13.7	54	0.222222	Ubp1	+
chr9	113865801	TGT	TT	13.7	54	0.222222	Ubp1	+
chr9	123732405	ATTCTTC	ATTC	214	94	0.989362	Fyco1	-
chr9	123732405	ATTCTTC	ATTC	214	94	0.989362	Fyco1	-
chrX	46847908	gctctctctctctctctctctctctct	gctctctctctctctctctctctct	63.5	33	0.121212	Arhgap36	+
chrX	50994072	TCC	TCCC	217	119	0.487395	4933416I08Rik	+
chrX	57320428	Ttaaataaataaataaataaataaataaataaataaataaataaataaa	Ttaaataaataaataaataaataaataaataaataaataaataaa	212	18	0.388889	Mcf2	-
chrX	98748478	G	GCACCC	31.5	17	0.117647	Taf1	+
chrX	166416845	GAA	GAAAA	217	135	0.859259	G530011O06Rik	-
chrX	166416845	GAA	GAAAA	217	135	0.859259	Mid1	+
chrX	166416845	GAA	GAAAA	217	135	0.859259	Mid1	+
chrX	166417405	G	GGGCCAGGCTGTTAAATACACAGCAACACGAA	17.5	36	0.0833333	Mid1	+
chrX	166417405	G	GGGCCAGGCTGTTAAATACACAGCAACACGAA	17.5	36	0.0833333	Mid1	+
chrX	166424882	CCCTAG	CCCTAGCCTAG	214	31	0.903226	Mid1	+
chrX	166424882	CCCTAG	CCCTAGCCTAG	214	31	0.903226	Mid1	+
