# Supplementary material for: Fhit Deficiency-Induced Global Genome Instability Promotes Mutation and Clonal Expansion
Source: PLoS One. 2013 Nov 14;8(11):e80730. doi: 10.1371/journal.pone.0080730 (PMC3828255; doi:10.1371/journal.pone.0080730)
Supplement: Table S5 — Insertions and deletions in the -/- mouse kidney cells after DMBA treatment and after subtraction of indels common to the exome sequences of the untreated -/- kidney cells (related to Figure 9). (XLS) [file pone.0080730.s010.xls]

## Sheet: uniq_indel_sample4_filtered_no2
Chrom	Indel Location	REF Allele	ALT Allele	Indel Freq	Chroom	Tx Start	Tx End	2013-09-05	Orientation
chr1	45478853	AG	A	0.193548	chr1	45431175	45560127	1700001C19Rik	-
chr1	45478872	a	aA	0.166667	chr1	45431175	45560127	1700088E04Rik	-
chr1	54338649	Gtctctctctctctctctctctctctctctctctctctctctctctctctc	Gtctctctctctctctctctctctctctctctctctctctctctctctc	0.12	chr1	54307526	54425571	2310005G13Rik	+
chr1	65398149	G	GGGGGGGGGCGGG	0.227273	chr1	65357830	65435818	4732456N10Rik	+
chr1	80572530	Gacacacacacacacacacacacacacacacacacacacacacaca	Gacacacacacacacacacacacacacacacacacacacacaca	0.178571	chr1	80497647	80755128	4930452B06Rik	-
chr1	82529563	ggagagagagagagagaga	ggagagagagagagaga	0.142857	chr1	82447297	82583424	5830416P10Rik	-
chr1	87541142	T	TGTTT	0.289474	chr1	87497277	87541611	Abcc8	+
chr1	88984688	GACACACACACACACAC	GACACACACACACAC	0.116279	chr1	88983265	88986503	Acap3	-
chr1	90144315	cc	cTCTCTCTCc	0.30303	chr1	90123594	90158864	Acsm2	+
chr1	90152741	GT	GTT	0.35567	chr1	90123594	90158864	AI661453	+
chr1	130308983	aagagagagagagagagagagagagagagagaga	aagagagagagagagagagagagagagagaga	0.176471	chr1	130308694	130313993	Akr1b7	-
chr1	130308983	aagagagagagagagagagagagagagagagaga	aagagagagagagagagagagagagagagaga	0.176471	chr1	130260283	130313993	Aldh16a1	-
chr1	132955000	GGA	G	0.115385	chr1	132950280	132994120	Alppl2	-
chr1	133656074	Agtgtgtgtgtgtgtgtgtgtgtgtgtgtg	Agtgtgtgtgtgtgtgtgtgtgtgtgtg	0.0983607	chr1	133640598	133666982	Ambn	+
chr1	138848627	gA	g	0.272727	chr1	138740160	138850207	Ank3	-
chr1	138848627	gA	g	0.272727	chr1	138740160	138857025	Ank3	-
chr1	159037899	GAA	GA	0.238095	chr1	159029278	159038776	Ankib1	-
chr1	167805601	tct	tt,t	0.222222	chr1	167795284	167865079	Ankrd28	-
chr1	167805601	tct	tt,t	0.222222	chr1	167795284	167932765	Anp32b	-
chr10	14242866	AGA	AA	0.176471	chr10	14122390	14264842	Apba2	-
chr10	69390609	T	TT	0.147059	chr10	69388279	69490184	Arl13b	+
chr10	69390609	T	TT	0.147059	chr10	68996455	69490184	Arl4d	+
chr10	75819924	A	AA	0.1875	chr10	75813998	75905657	Atl1	-
chr10	84321237	tct	t	0.15	chr10	84300892	84369283	Atp13a4	+
chr10	84321237	tct	t	0.15	chr10	84218792	84369281	Atp13a4	+
chr10	101847616	ATGTGTGTGTGTGTGTG	ATGTGTGTGTGTGTG	0.129032	chr10	101837070	101854102	Bbs1	+
chr10	101847616	ATGTGTGTGTGTGTGTG	ATGTGTGTGTGTGTG	0.129032	chr10	101144120	101854102	BC048546	+
chr10	101847616	ATGTGTGTGTGTGTGTG	ATGTGTGTGTGTGTG	0.129032	chr10	101621491	101854102	Best2	+
chr10	101847616	ATGTGTGTGTGTGTGTG	ATGTGTGTGTGTGTG	0.129032	chr10	101621712	101854102	Best2	+
chr10	111543986	T	TT	0.101449	chr10	111520409	111545154	Cacna2d3	+
chr10	127098456	g	gTG	0.15	chr10	127097973	127103759	Cadm4	-
chr10	128160220	GCCCCC	GCCCCCC	0.4	chr10	128157191	128181112	Calr3	-
chr11	3037140	T	TACAGGATTTTCATTCATAAGTGACTTTGTGGCACG	0.0362694	chr11	3031852	3093466	Calr3	-
chr11	3230891	CA	C	0.117647	chr11	3230733	3242974	Casz1	+
chr11	6164211	CG	CGG	0.272727	chr11	6157547	6167732	Casz1	-
chr11	29047286	tgtg	t	0.133333	chr11	29030750	29061828	Cc2d1a	+
chr11	33545464	Ggtgtgtgtgtgtgtgtgtgtgt	Ggtgtgtgtgtgtgtgtgtgt	0.157895	chr11	33529340	33743585	Cc2d1a	-
chr11	33545464	Ggtgtgtgtgtgtgtgtgtgtgt	Ggtgtgtgtgtgtgtgtgtgt	0.157895	chr11	33529340	33893193	Cc2d1b	-
chr11	68785140	AC	AAC	0.233333	chr11	68781632	68786017	Ccdc150	+
chr11	69805816	gtatatatatatatatatatat	gtatatatatatatatatat	0.333333	chr11	69804871	69808451	Ccdc175	+
chr11	79226180	t	tTT	0.0909091	chr11	79153393	79395111	Ccdc91	+
chr11	79254628	TC	TTC	0.166667	chr11	79153393	79395111	Cct8	+
chr11	80039150	TTGTGTGTGTGTGTGTGTGT	TTGTGTGTGTGTGTGTGT	0.171429	chr11	80022556	80081409	Cd74	+
chr11	88577814	AGC	AAGC	0.166667	chr11	88547267	88579581	Cd97	-
chr11	88577814	AGC	AAGC	0.166667	chr11	88152883	88579543	Cd97	-
chr11	101529105	T	TT	0.119048	chr11	101526854	101529146	Cdc23	+
chr11	106542461	Ctgtgtgtgtgtgtgtgtgtgtgtgtgtgtgtgtgtgtgtgtgtgtgt	Ctgtgtgtgtgtgtgtgtgtgtgtgtgtgtgtgtgtgtgtgtgtgt	0.15	chr11	106515531	106576595	Cmss1	-
chr12	35776027	T	TTT	0.227273	chr12	35731860	35832149	Col4a4	+
chr12	70286979	A	AA,AAA	0.85	chr12	70285144	70287760	Col5a2	+
chr12	70405519	CTTTTTTT	CTTTTTT	0.941176	chr12	70397667	70411674	Col5a2	+
chr12	71022230	GGG	G	0.0641026	chr12	70994091	71065072	Cpne8	+
chr12	73279628	GAAAAAAAAAAA	GAAAAAAAAAA	0.809091	chr12	73202278	73286016	Cpsf3l	-
chr12	75009343	Cttttttttttttttttttttt	CTTTTTTTTTttttttttttttttttttttt	0.357143	chr12	75008853	75048517	Ctrb1	+
chr12	75401120	ATTTTTTTTTTTT	ATTTTTTTTTTTTTT	0.62963	chr12	75398460	75401455	Cyp2j8	+
chr12	76567679	GAAAAAAAAAA	GAAAAAAAAAAA	0.8	chr12	76551867	76697187	Cyp4a12a	-
chr12	77132383	GTAT	GT	1	chr12	76919304	77211915	D15Ertd621e	+
chr12	77688297	TCCCCCC	TCCCCCCC	0.928571	chr12	77681474	77811534	Dars	-
chr12	86565578	atgtgtgtgtgtgtgtgtgtgtg	atgtgtgtgtgtgtgtgtgtg	0.105263	chr12	86560462	86567578	Dars	+
chr12	89134799	TG	T	0.284024	chr12	89131277	89135166	Dbpht2	+
chr12	113044553	Atgctgctgctgctgctgctgctgctg	Atgctgctgctgctgctgctgctg	0.0588235	chr12	112997059	113044986	Dcaf15	+
chr12	113044553	Atgctgctgctgctgctgctgctgctg	Atgctgctgctgctgctgctgctg	0.0588235	chr12	113041403	113052052	Ddx56	-
chr13	3556155	CTTTTTTTTTTT	CTTTTTTTTTT	0.914286	chr13	3537320	3565507	Dennd6b	+
chr13	3884250	GAAAAAAAAAAAAA	GAAAAAAAAAAAAAAAA	0.611111	chr13	3881808	3892824	Dgka	-
chr13	3884250	GAAAAAAAAAAAAA	GAAAAAAAAAAAAAAAA	0.611111	chr13	3881808	3917466	Dhrs3	-
chr13	12672601	TGACT	T	1	chr13	12658149	12701795	Dhrs3	+
chr13	12675773	AATATATATAT	AATATATATATAT	1	chr13	12658149	12701795	Dirc2	+
chr13	20299983	CTTTTTTTTTTT	CTTTTTTTTTT	0.9375	chr13	20182375	20700222	Dnaja2	+
chr13	21647434	A	AGCTGTGGGTGCATGATTA	0.0740741	chr13	21646908	21647889	Dock10	-
chr13	81553569	ata	aCAta	0.0869565	chr13	81234066	81772143	Dpp6	-
chr14	9390522	C	CC	0.313725	chr14	9263685	9498804	Dpp6	-
chr14	29911057	AGT	A	0.4	chr14	29718128	30535050	Dpp6	-
chr14	32191526	ATA	AA	0.545455	chr14	32187149	32249219	Dpp6	-
chr14	32525089	A	AAA	0.112903	chr14	32513200	32643601	Dysf	-
chr14	33150824	C	CCA	0.0833333	chr14	33135204	33161006	Dysf	+
chr15	58037830	A	AAAA	0.0857143	chr15	58007433	58046447	Eif2b2	-
chr15	58261803	T	TT	0.166667	chr15	58247022	58289356	Eif4a2	+
chr15	63611047	Aacacacacacacacacacacacacacacacac	Aacacacacacacacacacacacacacacac	0.152174	chr15	63607525	63640294	Elmo1	-
chr15	76098789	G	GGCCCCC	0.0789474	chr15	76097216	76100269	Ero1lb	-
chr15	76098789	G	GGCCCCC	0.0789474	chr15	76098518	76123002	Ero1lb	+
chr15	78969612	AGT	AAAGT,A,AT	0.139535	chr15	78965084	78971681	Etfb	-
chr15	82000156	tG	tTG,tTTTTTTTG,t	0.194444	chr15	81977698	82035390	Exosc10	+
chr15	89016394	ACCCCCCCCCC	ACCCCCCCCC	0.90991	chr15	89012642	89026905	Fbxl2	-
chr15	90370726	Tagagagagagagagagagagagagagagagagagagaga	Tagagagagagagagagagagagagagagagagagaga	0.333333	chr15	90317911	90509819	Fbxo32	-
chr15	99452626	cac	c	0.09375	chr15	99450927	99482087	Filip1l	-
chr15	101386753	TCCCC	TCCC	0.310976	chr15	101382786	101393381	Gabarap	-
chr15	101386753	TCCCC	TCCC	0.310976	chr15	101346118	101521940	Gbgt1	-
chr16	15714231	TC	TTC	0.0983607	chr16	15637958	15842332	Gdi2	+
chr16	18624365	gag	g	0.105263	chr16	18621903	18630031	Gene Symbol	-
chr16	20219637	agcg	ag	0.28	chr16	20141135	20232646	Glipr1l2	+
chr16	22246971	aCAC	aAACAC	0.0967742	chr16	22245813	22266002	Glt1d1	-
chr16	23110827	T	TTT	0.142857	chr16	23107551	23114205	Gm10649	+
chr16	27926101	A	AAA	0.378378	chr16	27850015	27926214	Gm10823	+
chr16	29441595	c	cTT	0.933333	chr16	29396123	29541569	Gm10872	-
chr16	29441595	c	cTT	0.933333	chr16	29420821	29544950	Gm13212	-
chr16	30065671	ACG	AAACG	0.2	chr16	30065442	30067882	Gm14492	+
chr16	35733972	A	ACTGACGGCAGCCGCAGCCACG	1	chr16	35694988	35769442	Gm2022	-
chr16	49198683	A	AAAAAAA	0.585366	chr16	49057598	49199217	Gm21949	+
chr16	55971419	T	TT,TTT	0.291667	chr16	55966387	55971550	Gm5801	+
chr16	57045515	GTTTTTTTTTTTTT	GTTTTTTTTTTTT	0.766667	chr16	57037079	57071459	Gm5801	-
chr16	57514999	CTTTTTTTTTTTT	CTTTTTTTTTTTTTTT	0.789474	chr16	57302112	57606980	Gpr126	-
chr16	57514999	CTTTTTTTTTTTT	CTTTTTTTTTTTTTTT	0.789474	chr16	57353389	57572917	Gpr98	+
chr16	58823954	TA	TAA	0.431227	chr16	58823606	58826587	Grik1	-
chr16	62824172	GAAAAAAAAAA	GAAAAAAAAA	0.842105	chr16	62793514	62846866	Gsdmc	-
chr16	77075506	T	TT	0.742857	chr16	77014313	77117025	H2-Q7	+
chr16	87486769	CAAAAAAAAAA	CAAAAAAAAAAA	0.808511	chr16	87483569	87496114	H2-Q9	-
chr16	87896613	AAGAGAGAG	AAGAGAG	0.875	chr16	87896141	88290503	Hadhb	-
chr17	13174575	AGA	AAAAGA,A	0.157895	chr17	13159664	13185125	Heatr7b1	-
chr17	13174575	AGA	AAAAGA,A	0.157895	chr17	13163885	13185125	Heatr7b1	-
chr17	13174575	AGA	AAAAGA,A	0.157895	chr17	13163885	13185405	Hes1	-
chr17	35576814	AGGGGGGGG	AGGGGGGGGGGGGGG	0.0909091	chr17	35576099	35580718	Hif1a	+
chr17	35576814	AGGGGGGGG	AGGGGGGGGGGGGGG	0.0909091	chr17	35576111	35580715	Hook2	+
chr17	47573938	AC	A	0.242424	chr17	47549682	47574324	Hsd17b14	-
chr17	47573938	AC	A	0.242424	chr17	47573587	47607587	Hspa12a	+
chr18	34796953	ACCCCC	ACCCCCCCCCCCCCC	0.285714	chr18	34791336	34811390	Inpp4b	-
chr18	60971454	AGTGTGTGTGTGTGTGTGT	AGTGTGTGTGTGTGTGT	0.121212	chr18	60963502	60972306	Ints10	+
chr18	70658166	T	TT	0.134328	chr18	70632198	70660717	Iqcj	+
chr19	4905959	cac	c	0.22807	chr19	4886881	4906627	Itfg1	-
chr19	6106294	GTG	GG,GGGTG	0.0877193	chr19	6105797	6115555	Itga10	+
chr19	53526130	TG	TTG	0.0869565	chr19	53515701	53539286	Izumo2	-
chr19	58902719	cac	c	0.0833333	chr19	58870240	58935474	Jak3	-
chr2	25087889	CGG	CCCGCCCCCCCCCCCCCCCCCCGG,C	0.103448	chr2	25084416	25089754	Jak3	-
chr2	28357564	CCTCTCTCTCTCTCT	CCTCTCTCTCTCT	0.112676	chr2	28352410	28360935	Kcnip1	+
chr2	30152245	CAT	C	0.285714	chr2	30141952	30199782	Kcnip1	+
chr2	83779869	Taaaaaaaaaaaaaaaaaaaaa	Taaaaaaaaaaaaaaaaa	0.160714	chr2	83755235	83781383	Kif1b	-
chr2	84690079	AT	AAAT	0.04	chr2	84679564	84703743	Kifc3	+
chr2	84690079	AT	AAAT	0.04	chr2	84680479	84703743	Kifc3	+
chr2	84690079	AT	AAAT	0.04	chr2	84680782	84703743	Klc1	+
chr2	84821454	gtg	g	0.0754717	chr2	84820617	84823789	Klhdc2	+
chr2	91025073	TCCCCCCCCCCCC	TCCCCCCCCCC	0.277778	chr2	91024217	91035192	Klk1b22	-
chr2	91025073	TCCCCCCCCCCCC	TCCCCCCCCCC	0.277778	chr2	91024217	91035273	Klk1b22	-
chr2	131887956	ACCC	ACCCC	0.307692	chr2	131878231	131970844	Klk1b27	-
chr2	135212942	CCACACACACACACACAC	CCACACACACACACAC	0.142857	chr2	134611899	135300994	Klk1b7-ps	+
chr2	155952034	tct	t	0.108108	chr2	155949372	155969922	Krt85	-
chr3	15410019	tgt	t	0.102564	chr3	15371826	15426427	Larp1b	-
chr3	15731753	gtgtg	g	0.0625	chr3	15695146	15748487	LOC100038947	-
chr3	40766174	t	tT	0.129032	chr3	40754552	40781715	Lrif1	+
chr3	67844689	gtg	g	0.0961538	chr3	67696141	67860515	Lrif1	+
chr3	67844689	gtg	g	0.0961538	chr3	67696141	68430404	Man1c1	+
chr3	85925039	CG	CCCCG	0.0886076	chr3	85888355	85934443	Man2b1	+
chr3	95550433	C	CA	0.470588	chr3	95543896	95558900	Mapkapk2	-
chr3	95550433	C	CA	0.470588	chr3	95547775	95558900	Mast1	-
chr3	96454517	cgtgtgtgtgtgtgtgtgtgtgtgtgtgtgtgtgtgtgtgtgtgtgt	cgtgtgtgtgtgtgtgtgtgtgtgtgtgtgtgtgtgtgtgtgtgt	0.142857	chr3	96449506	96468442	Mgat2	+
chr3	100629519	Cctctctctctctctctctctctctctctctctctctctctctctctctc	Cctctctctctctctctctctctctctctctctctctctctctctctc	0.0697674	chr3	100629381	100700845	Mgat4c	+
chr3	102569099	T	TT	0.166667	chr3	102538692	102576233	Mgat4c	+
chr3	102569099	T	TT	0.166667	chr3	102539137	102576233	Mgat4c	+
chr3	104620991	CGCGGCGGCGGCGGC	CGCGGCGGCGGC	0.060241	chr3	104597749	104621223	Mgat4c	-
chr3	104620991	CGCGGCGGCGGCGGC	CGCGGCGGCGGC	0.060241	chr3	104597749	104621481	Mospd2	-
chr3	106536087	TTATATATATATATATAT	TTATATATATATATAT	0.109091	chr3	106487904	106539494	Mov10	+
chr3	106536087	TTATATATATATATATAT	TTATATATATATATAT	0.109091	chr3	106524599	106539494	Mov10	+
chr3	107102033	T	TT	0.176471	chr3	107094209	107115033	Msi2	+
chr3	116621581	A	AA	0.0847458	chr3	116621179	116671870	Msi2	-
chr3	152644135	Cctgctgctgctgctgctgctgctgctgctgctgc	Cctgctgctgctgctgctgctgctgctgctgc	0.0512821	chr3	152483673	152645171	Mtf2	-
chr3	159574259	T	TTT	0.0722892	chr3	159502658	159598139	Mtf2	+
chr4	10997298	agtgtgtgtgtgtgtgtgtgtgtgtgtgtgtgt	agtgtgtgtgtgtgtgtgtgtgtgtgtgtgt	0.214286	chr4	10978194	11003351	Myh15	-
chr4	46485166	ACATTCCGCC	AC	0.275862	chr4	46463988	46485395	Mylk3	+
chr4	96167919	A	AA	0.0989011	chr4	96111278	96174077	Myo9b	-
chr4	106585484	ctc	c	0.0882353	chr4	106584074	106722299	Naaladl1	+
chr4	108302334	T	TTTGGGG	0.176471	chr4	108292560	108306727	Nab2	+
chr4	114974651	TTGTGTGTGTGTGTGTGTGT	TTGTGTGTGTGTGTGTGT	0.0897436	chr4	114971650	115005420	Ncdn	+
chr4	116925349	Cgtgtgtgtgtgtgtgtgtgtgtgtgtgtgt	Cgtgtgtgtgtgtgtgtgtgtgtgtgtgt	0.0789474	chr4	116924593	116941185	Ndufaf6	+
chr4	126428110	AGGGGGGGG	AGGGGGGGGGGGGGGGG	0.277778	chr4	126420993	126430673	Net1	-
chr4	134258852	GT	G	0.190476	chr4	134117604	134260205	Net1	-
chr4	135827111	aca	a	0.108108	chr4	135803871	135830814	Nf1	+
chr4	144508513	TTCAAAGCCACCTATTCTATG	T	0.545455	chr4	144482729	144517548	Nf1	+
chr4	144508513	TTCAAAGCCACCTATTCTATG	T	0.545455	chr4	144483039	144517548	Nfix	+
chr4	144636139	C	CTGTCTGCTCACACCCCTCC	0.13913	chr4	144565039	144780495	Nfix	-
chr4	144695672	TAGACAGACA	TAGACA	0.4	chr4	144565039	144780495	Nfs1	-
chr4	145207109	AAAA	A	0.222222	chr4	145207048	145214297	Nipa1	+
chr4	147305705	ACCCCC	ACCCCCC	0.5	chr4	147283861	147310885	Nod2	-
chr4	147374893	CAGAG	CAGAGAG	0.454545	chr4	147374854	147376176	Nomo1	+
chr4	147933580	G	GGTTTTTTTTTTTTTTTTT	0.238095	chr4	147932535	147956509	Nppa	+
chr4	148311255	GGCTGCAGCTGC	GGCTGC	0.416667	chr4	148178500	148319239	Nr1h3	+
chr4	148311255	GGCTGCAGCTGC	GGCTGC	0.416667	chr4	148178500	148329001	Nr1h3	+
chr4	148587605	AAGGGAGGGAGGGAGGGA	AAGGGAGGGAGGGAGGGAGGGA	0.242424	chr4	148550429	148681807	Nr2c2ap	-
chr4	154239343	TTT	T	0.4375	chr4	154230308	154241236	Nr5a2	+
chr4	154343230	TCC	T	1	chr4	154338241	154355047	Nr5a2	+
chr4	155260164	C	CA	0.25	chr4	155243675	155263212	Nucb1	+
chr4	155274571	AAG	AAGACTAG	0.0454545	chr4	155265983	155281360	Nucb1	+
chr4	155320562	Gg	GGTg	0.923077	chr4	155320361	155331710	Nup188	+
chr4	155320562	Gg	GGTg	0.923077	chr4	155317939	155333713	Nwd1	+
chr4	155323105	T	TCTT	1	chr4	155320361	155331710	Oas3	+
chr4	155323105	T	TCTT	1	chr4	155317939	155333713	Ogdhl	+
chr5	3704511	cac	c	0.0545455	chr5	3689999	3803109	Olfr1535	-
chr5	20796336	ctc	c	0.142857	chr5	20692084	20797519	Olfr175-ps1	+
chr5	23052892	ATaaa	Aaa	0.209677	chr5	23009173	23122389	Otog	-
chr5	27588931	agtgtgtgtgtgtgtgtgtgtgtgtgtgtgtgtgt	agtgtgtgtgtgtgtgtgtgtgtgtgtgtgtgt	0.214286	chr5	27375738	28054040	Otog	+
chr5	27588931	agtgtgtgtgtgtgtgtgtgtgtgtgtgtgtgtgt	agtgtgtgtgtgtgtgtgtgtgtgtgtgtgtgt	0.214286	chr5	27588474	28054040	Otog	+
chr5	27588931	agtgtgtgtgtgtgtgtgtgtgtgtgtgtgtgtgt	agtgtgtgtgtgtgtgtgtgtgtgtgtgtgtgt	0.214286	chr5	27143896	28054040	Paf1	+
chr5	27588931	agtgtgtgtgtgtgtgtgtgtgtgtgtgtgtgtgt	agtgtgtgtgtgtgtgtgtgtgtgtgtgtgtgt	0.214286	chr5	27231317	28054040	Palmd	+
chr5	30490303	ctttttttttttttttttttttttt	cTTTTTTTTTTTtttttttttttttttttttttttt	0.225806	chr5	30481861	30511123	Pank4	+
chr5	87096429	AG	AGCG	0.130435	chr5	87088546	87105323	Pcnt	-
chr5	88888467	Cgtgtgtgtgtgtgtgtgtgtgtgtgtgtg	Cgtgtgtgtgtgtgtgtgtgtgtgtgtg	0.105263	chr5	88885035	88897554	Pecam1	+
chr5	92732870	tgt	t	0.0873786	chr5	92713035	92739050	Pik3ip1	-
chr5	108533273	tgt	tTgt	0.228571	chr5	108494692	108538238	Pik3r2	+
chr5	108533273	tgt	tTgt	0.228571	chr5	108507183	108538238	Pion	+
chr5	121206026	GT	G	0.116667	chr5	121203106	121227668	Plcb1	-
chr5	123565648	cGT	c	0.0943396	chr5	123526283	123567454	Plod1	+
chr5	128124874	TGGGGGGGGGG	TGGGGGGGGGGGGGGGG	0.375	chr5	128112631	128187890	Pnpt1	+
chr5	144288684	cgcggcggcggcggcggcggc	cgcggcggcggcggcggc	0.06	chr5	144266348	144288861	Pold1	-
chr6	34369393	tg	tTg,tTTg	0.107143	chr6	34362361	34373137	Pou2f1	+
chr6	70727325	ctc	c	0.125	chr6	70715713	70742169	Pou2f1	-
chr6	84144272	tgt	t	0.111111	chr6	83958583	84161036	Ppp2r5e	+
chr6	84144272	tgt	t	0.111111	chr6	83969382	84161036	Prg2	+
chr6	128509121	Tgagagagagagagagagagagagagagag	TGAgagagagagagagagagagagagagagag	0.0833333	chr6	128489839	128531624	Prkdc	-
chr6	147523988	T	TT	0.416667	chr6	147424392	147581134	Pth2r	+
chr7	4877600	TGGGGGGGGGGG	TGGGGGGGGGG	0.808824	chr7	4877445	4896399	Rac1	+
chr7	4983404	CGG	C	0.4	chr7	4971977	4984825	Racgap1	+
chr7	7230993	G	GCCTAG	0.521739	chr7	7165706	7231000	Rfx1	-
chr7	25284696	CCC	C	0.333333	chr7	25267041	25289552	Rfx4	+
chr7	29178670	tct	t	0.190476	chr7	29178014	29184402	Rfx4	+
chr7	50707697	TG	T	0.326087	chr7	50699512	50713152	Rfxank	+
chr7	51200630	G	GAACTATGTCAAAACCAA,GAACTAT	0.0930233	chr7	51200381	51201297	Rhot1	+
chr7	51307771	A	AT	0.192	chr7	51307659	51312081	Rnf123	+
chr7	51370261	G	GTCA	0.047619	chr7	51368052	51372246	Rpia	+
chr7	51372173	ATGC	A,AAAAGCCGGGCGTGC	0.0943396	chr7	51368052	51372246	Rpl24	+
chr7	51611943	GCCCCTCCCCC	GCCCCCCCCCCCCCCCCCCCCCCCCCCCTCCCCC	0.4	chr7	51565633	51613723	Rras	+
chr7	51793673	G	GGG	0.785714	chr7	51788113	51804185	Sap30	-
chr7	51965713	TGCCGCC	TGCCGCCGCC	0.910448	chr7	51964112	51975212	Sdad1	+
chr7	51994858	T	TC	1	chr7	51986855	52003987	Sfi1	-
chr7	52016209	C	CTG	0.172414	chr7	52003998	52032884	Sh2d4a	+
chr7	52102087	CAAAAA	CAAAA	0.947368	chr7	52096145	52104449	Sh3bp5	-
chr7	52275645	C	CTGGGGCCCA	0.0810811	chr7	52273376	52277014	Sh3d19	+
chr7	52403075	G	GGG,GG	0.470588	chr7	52397209	52409908	Shank1	-
chr7	52426212	C	CCCC	0.442105	chr7	52419290	52431509	Sirpb1a	+
chr7	52560154	CA	CACACCCTGCCACGCCTA	0.75	chr7	52558524	52589150	Slc16a4	-
chr7	52757106	G	GGTG,GG	0.615385	chr7	52748043	52765778	Slc17a7	-
chr7	52757134	G	GG	0.153846	chr7	52748043	52765778	Slc18a1	-
chr7	52821586	GGTAGGAGGTGCTGAGGTAGCTGTAGGAGGTGCTGAGGTAGCTG	GGTAGGAGGTGCTGAGGTAGCTG	0.805556	chr7	52810297	52822691	Slc23a2	+
chr7	53326111	G	GCCTGTCTCTTG	0.411765	chr7	53289065	53339582	Slc25a35	+
chr7	53393486	G	GGGGGCACGGGGGGCACGGGGGGCACGGGGGG	0.222222	chr7	53359892	53435403	Slc26a9	-
chr7	53514774	TCTACCT	TAAGGGATCTGCGGCATGGGTAATCCCTACCT,TTAAGGGATCTGCGGCATGGGTAATCCCTCACTACCT	0.583333	chr7	53496356	53566804	Slc34a3	+
chr7	53521379	TGGGG	TGGGGG	0.909091	chr7	53496356	53566804	Slc43a1	+
chr7	53560563	C	CC	1	chr7	53496356	53566804	Slc43a1	+
chr7	63269813	A	AA	0.111111	chr7	63233853	63274943	Slc43a1	-
chr7	71879597	Ctgtgtgtgtgtgtgtgtgtgtgtgtgtgtgtgtg	Ctgtgtgtgtgtgtgtgtgtgtgtgtgtgtgtg	0.208333	chr7	71646591	71898762	Snx13	+
chr7	126621706	cac	c	0.12	chr7	126606379	126622769	Sp140	-
chr7	126698068	tcacacacacacacacacacacacacacacacacacacacacacacaca	tcacacacacacacacacacacacacacacacacacacacacacaca	0.181818	chr7	126697853	126744208	Spatc1	+
chr7	149688627	t	tTTTTTT	0.111111	chr7	149684740	149701914	Sptb	+
chr7	149688627	t	tTTTTTT	0.111111	chr7	149676984	149692676	Srebf2	-
chr8	59963941	GAAAAAAAAAA	GAAAAAAAAAAA	0.871795	chr8	59961498	59966657	Srpk2	-
chr8	70820546	T	TT	0.210526	chr8	70800426	70871603	Ssbp3	+
chr8	71317904	CAAAAA	CAAAAAA	0.928571	chr8	71317852	71351543	Ssbp4	+
chr8	71592029	tgt	t	0.4	chr8	71561606	71613121	Ssc5d	-
chr8	72656291	GTTT	GTTTT	0.973684	chr8	72655231	72657647	St6galnac5	+
chr8	72656291	GTTT	GTTTT	0.973684	chr8	72654704	72663096	Stard6	-
chr8	72760579	A	AA	0.741007	chr8	72758124	72784943	Sugp2	+
chr8	72760579	A	AA	0.741007	chr8	72758124	72787004	Sugp2	+
chr8	73123400	CAA	CA	0.823529	chr8	73121388	73132213	Syne2	-
chr8	73294242	G	GTCC	0.945455	chr8	73292079	73300611	Tars2	-
chr8	73878473	g	gTGTATGTGTGTG,gTGTATG,gTGTATGTG	0.384615	chr8	73796612	73884611	Tars2	+
chr8	74189166	GT	G	0.125	chr8	74150611	74195656	Tbc1d17	-
chr8	74203999	G	GCA	0.0210526	chr8	74200281	74212212	Tbc1d9	+
chr8	74203999	G	GCA	0.0210526	chr8	74200281	74214476	Tcea3	+
chr8	74949644	AG	A	0.0967742	chr8	74948081	74959055	Tecr	-
chr8	74949644	AG	A	0.0967742	chr8	74948081	74967677	Tex35	-
chr8	75228729	C	CC	0.597884	chr8	75170609	75238645	Tmem120b	+
chr8	79423956	C	CCCCCCCCCCC	0.184211	chr8	79272985	79424072	Tmem53	-
chr8	84558424	T	TATTACAATCCTATTGCTACTTAGAGTGATAATAC	0.178571	chr8	84239098	84646460	Tmprss11bnl	+
chr8	85293314	GTA	GTACATATA	0.896552	chr8	85287518	85298025	Tnnt3	-
chr8	85766605	CC	C	0.8	chr8	85689250	85796839	Tox3	+
chr8	86118194	CTT	CT	0.266667	chr8	86095596	86118390	Tra2b	-
chr8	86253470	GTCTCT	GTCT	0.9	chr8	86247149	86265210	Trmt1	-
chr8	86257298	AGGGGGGG	AGGGGGG	0.710526	chr8	86247149	86265210	Trpm4	-
chr8	86606529	CTGTTTGTT	CTGTT	0.961538	chr8	86590734	86620891	Tspan2	+
chr8	86622209	CAGA	CAGACAAGA	0.0447761	chr8	86620970	86628661	Tspan2	-
chr8	86657203	ACC	ACCTACCCGCC	0.5	chr8	86656726	86671652	Ttc34	-
chr8	86658768	AGCTC	AGCTCGCTC	0.246154	chr8	86656726	86671652	Ube2j2	-
chr8	87213283	ggtg	gGTGTgtg	0.833333	chr8	87213145	87223707	Ube2j2	+
chr8	87295648	TAAAA	TAAAAA	1	chr8	87231497	87298268	Umod	-
chr8	87295648	TAAAA	TAAAAA	1	chr8	87231497	87324239	Unc13a	-
chr8	87452835	g	gGGGGGGGGGGGGGGGGG,gG	0.428571	chr8	87435751	87461252	Usp25	-
chr8	87517036	GAGT	G	0.972222	chr8	87514493	87527263	Vmn2r29	+
chr8	87534751	G	GCAGGTCATGAAAGGTGTTGAATG	0.384615	chr8	87531100	87538430	Vps13d	-
chr8	87534751	G	GCAGGTCATGAAAGGTGTTGAATG	0.384615	chr8	87531101	87538307	Vps13d	-
chr8	87617780	G	GGGGGGGGGGA	0.933333	chr8	87607167	87622638	Vrk3	+
chr8	87636074	TGTAA	TGTAAACTGTAGTAA	0.810345	chr8	87633065	87646994	Vtcn1	-
chr8	87884483	A	ATAAATA	0.487179	chr8	87848827	87889223	Wls	-
chr8	88063909	C	CTTAAGGAA	0.95	chr8	88061538	88079170	Wtap	-
chr8	88246675	CT	CTGT	1	chr8	88241455	88364848	Wtap	-
chr8	91199444	G	GGGGGGG	0.916667	chr8	91171245	91212373	Wtap	+
chr8	92798493	CAAAAAA	CAAAAAAAAAAAAAA	0.163265	chr8	92771010	92872151	Xrcc3	-
chr8	97629602	cac	c	0.0869565	chr8	97623727	97637242	Yeats2	-
chr8	97629602	cac	c	0.0869565	chr8	97623727	97666440	Zfp330	-
chr8	114213306	TGGGGGGGGGGGGG	TGGGGGGGGGG	0.0909091	chr8	114210409	114214910	Zfp473	-
chr9	107980016	TCCCCCCCCCCCCC	TCCCCCCCCCCCCCCCCCCCCCCCCC	0.709677	chr9	107954002	107981706	Zfp791	-
chr9	113893049	tgtgt	t	0.0769231	chr9	113886075	113935869	Zfp865	-
chrX	161382109	ggagagagagagagagagagagagagaga	ggagagagagagagagagagagagaga	0.26087	chrX	161376140	161418267	Zswim2	-
